# Supplementary material for: Automatically tailored exercise app training is feasible, usable, and safe for people with paraplegia: a parallel mixed methods pilot study
Source: BMC Sports Sci Med Rehabil. 2026 Jun 12;18:273. doi: 10.1186/s13102-026-01801-x (PMC13261973; doi:10.1186/s13102-026-01801-x)
Supplement: Supplementary file 4 — Additional file 4: Excel (.xlsx); Joint display of qualitative and quantitative results. [file 13102_2026_1801_MOESM4_ESM.xlsx]

## Sheet: Feasibility
	Feasibility
				P12	P06	P35	P23	P36	P25	P14	P38	P201	P207	P15	P200	P206	P39	P41	P40	P210	P212	SUMMARY
	Characte-ristics	Age		65	45	63	56	62	54	29	32	26	25	54	57	44	51	60	56	51	56	mean 50 (SD 12)
		Time since injury		14	15	6	38	39	1.5	3	2	4	5	38	28	3	31	6	39	5	8	mean 16 (SD 15)
		Experience exercise apps		no	yes	no	no	yes	yes	no	no	no	no	no	no	no	no	no	yes	no	yes	5 yes / 13 no
	QUAN	Mean sessions completed (x/18)		17	17	8	14	16	18	12	11	4	12	12	24	3	28	10	22	18	10	14 (SD 7)
		Median duration (minutes)		50	39	18	40	55	45	35	30	45	35	not reported	40	28	45	45	40	60	40	40 (IQR 35–45)
		Median intensity (Borg RPE 6-20)		14	13	12	12	11	13	11	11	13	13	not reported	14	12	13	15	12	12	15	13 (IQR 12–14)
	QUAL	Categories	Codes, n
		Adherence and motivation
		Adherence	16	3x/week 01_PG_Transkript_TN12: 255 - 256 (0)	3x/week 02_PG_Transkript_TN06: 99 - 100 (0)	used app every other day 03_PG_Transkript_TN35: 167 - 168 (0)	2-3x/week 04_PG_Transkript_TN23: 99 - 100 (0)	3x/week 05_PG_Transkript_TN36: 197 - 200 (0)	sometimes created her own workout by selecting exercises from the catalogue to focus on her lower limbs 06_PG_Transkript_TN25: 39 - 41 (0) 4-5x/week 06_PG_Transkript_TN25: 164 - 165 (0)		sometimes filled out the activity protocol retrospectively 09_PG_Transkript_TN38: 143 - 143 (0) 3x/week 09_PG_Transkript_TN38: 158 - 159 (0)	mainly picked out exercises, that were practical for him and that he could accomplish quickly before work 15_PG_Transkript_TN201: 43 - 43 (0) 1x/week 15_PG_Transkript_TN201: 112 - 113 (0)	2-3x/week 16_PG_Transkript_TN207: 76 - 76 (0)	at the beginning he couldn't train regularly due to post-COVID issues; trained two weeks almost daily 10_PG_Transkript_TN15: 143 - 144 (0)	at least 3x/week 13_PG_Transkript_TN200: 7 - 8 (0)			3-4 times per week 11_PG_Aufnahme_TN41: 143 - 144 (0)	tried to work out every day, missed 1-2 trainings per week, skipped mobility exercises that were too easy 12_PG_Transkript_TN40: 177 - 182 (0)			-3x/week (P12, P06, P36, P38) - 1x/week (P201) - 2-3x/week (P23, P207) - 3-4x/week (P35, P200, P41) - 4-5x/week (P25, P40) - created own workout (P25, P201) - sometimes filled out exercise diary retrospectively (P38)		- skipped mobility exercises that were too easy (P40)
		Motivation	23	participated because he was curious about the app 01_PG_Transkript_TN12: 257 - 258 (0)	motivating, that app was ready to go (low-threshold) 02_PG_Transkript_TN06: 8 - 8 (0) app motivates, but also obligation to study participation 02_PG_Transkript_TN06: 94 - 94 (0) commitment to participation; Low threshold of the app, training is already customized and does not need to be tailored individually 02_PG_Transkript_TN06: 102 - 102 (0)	some kind of reward, such as a shower of confetti, would have made training more fun NOTE: there this a rain of confetti after finishing a session, but participant did not start the workout 03_PG_Transkript_TN35: 135 - 138 (0) felt obligated because of the participation in the study; app itself did not motivate 03_PG_Transkript_TN35: 169 - 170 (0)	it was great to use the app to stay active during the winter months, when she is not using her handbike 04_PG_Transkript_TN23: 96 - 96 (0) feeling obligated towards her study participation 04_PG_Transkript_TN23: 97 - 98 (0)	because the training was predetermined, it was easier to overcome his weaker self 05_PG_Transkript_TN36: 110 - 110 (0) guided training 05_PG_Transkript_TN36: 162 - 162 (0) self-motivation 05_PG_Transkript_TN36: 201 - 203 (0)	was glad the app gave her the opportunity to strengthen her upper body 06_PG_Transkript_TN25: 160 - 161 (0)	videos showing the current exercise were motivating 07_PG_Transkript_TN14: 22 - 22 (0) app motivated to exercise 07_PG_Transkript_TN14: 137 - 137 (0) highly self-motivated 07_PG_Transkript_TN14: 156 - 157 (0)	generally not interested or motivated to workout, short duration and medium intensity helped to do it anyways 09_PG_Transkript_TN38: 41 - 43 (0)	app motivated to become more active 15_PG_Transkript_TN201: 91 - 93 (0) curiosity; feeling good about having exercised, especially in winter 15_PG_Transkript_TN201: 114 - 115 (0)				probability to home exercise would be higher if exercises were selected by a therapist to do at home 17_PG_Transkipt_TN206: 68 - 68 (0) duration of only 30 minutes 17_PG_Transkipt_TN206: 76 - 76 (0)	App voice motivates, kind of interaction 08_PG_Aufnahme_TN39: 10 - 14 (0)			felt obligated because of their study participation 14_PG_Transkript_TN210: 107 - 107 (0)	that the program was guided and specifically designed for wheelchair users 18_PG_Transkript_TN212: 86 - 86 (0)	- curious about the app (P12, P201) - low-threshold (ready-to-go, training already customized) (P06, P212) - training being predetermined made it easier to overcome weaker self (P36) - obligation to study participation (P06, P35, P23, P210) - app motivates (P06, P14, P201) - app did not motivate (P35) - felt good/great to stay active during the winter months, when not using handbike (P23, P201) -…		- self-motivated (P36, P14) - glad that the app gave the opportunity to strengthen upper body (P25) - videos were motivating (P14) - not motivated to workout, short duration and medium intensity helped to do it anyways (P38, P206) - motivation to home exercise would be higher if exercises were selected by a therapist to do at home (P206) - audio narrator was motivating (P39)
		Barriers	17	alternative activities such as table tennis, unexpected event such as unannounced visitors 01_PG_Transkript_TN12: 259 - 260 (0)	Alternative activities (skiing) 02_PG_Transkript_TN06: 100 - 100 (0) no other barriers 02_PG_Transkript_TN06: 102 - 102 (0)	overcoming their weaker self, prefers personal instruction 03_PG_Transkript_TN35: 118 - 118 (0) boring, doesn't like to do things on a screen 03_PG_Transkript_TN35: 170 - 170 (0) shoulder pain, conquering one's weaker self 03_PG_Transkript_TN35: 171 - 172 (0)	sickness, case of death in the family 04_PG_Transkript_TN23: 100 - 100 (0)	technical problems (down time, when workouts could not be displayed) 05_PG_Transkript_TN36: 203 - 206 (0)	no time due to work 06_PG_Transkript_TN25: 162 - 163 (0)	spasticity 07_PG_Transkript_TN14: 158 - 159 (0)	no time due to alternative activities such as skiing; was sick 09_PG_Transkript_TN38: 159 - 159 (0)	alternative activities (handbike) in summer 15_PG_Transkript_TN201: 47 - 47 (0) alternarive activities: physical therapy 3x/week and handbiking 15_PG_Transkript_TN201: 49 - 49 (0)		post-COVID symptoms, personal responsibilities (construction works) 10_PG_Transkript_TN15: 145 - 146 (0)		frequent therapy sessions 17_PG_Transkipt_TN206: 1 - 2 (0) prefers exercising outdoors and in groups 17_PG_Transkipt_TN206: 2 - 2 (0)		Health problems, was not able to work out for a week 11_PG_Aufnahme_TN41: 26 - 26 (0)				- lack of time due to: alternative activites (e.g. table tennis, skiing, handbiking) (P12, P06, P38, P201); work (P25); physical therapy (P201, P206) - unexpected events (P12, P23) - overcoming their weaker self, prefers personal instruction (P35) - app training was boring, doesn't like to do things on a screen (P35) - preference to exercise outdoors and in groups (P206, P35)		- illness/health problems (e.g. cold, post-COVID, irunary tract infections) (P23, P38, P15, P41) - technical problems (downtime) (P36) - spasticity (P14) - personal responsibilities (P15)
		Prior experience with exercise apps	21	none 01_PG_Transkript_TN12: 14 - 17 (0) none 01_PG_Transkript_TN12: 75 - 75 (0)	only tracking, e.g. Garmin GPS tracker 02_PG_Transkript_TN06: 1 - 6 (0)	none 03_PG_Transkript_TN35: 1 - 4 (0)	none, only YouTube videos 04_PG_Transkript_TN23: 1 - 2 (0)	none, only smart watches / fitness tracker 05_PG_Transkript_TN36: 1 - 2 (0)	only as pedestrian before acquiring paraplegia 06_PG_Transkript_TN25: 1 - 13 (0)	none 07_PG_Transkript_TN14: 1 - 2 (0) none 07_PG_Transkript_TN14: 6 - 6 (0)	none 09_PG_Transkript_TN38: 24 - 25 (0)	none 15_PG_Transkript_TN201: 40 - 41 (0)	none 16_PG_Transkript_TN207: 21 - 22 (0)	none, because most apps are not suitable for wheelchair users 10_PG_Transkript_TN15: 1 - 2 (0)	none 13_PG_Transkript_TN200: 1 - 2 (0)	none 17_PG_Transkipt_TN206: 115 - 116 (0)	no experience 08_PG_Aufnahme_TN39: 1 - 4 (0)	no prior experience 11_PG_Aufnahme_TN41: 9 - 10 (0)	only runtastic to track distance when riding their handbike 12_PG_Transkript_TN40: 1 - 2 (0)	prior experience with fitness app only before the injury, after the injury only apps that address mental wellbeing or YouTube videos 14_PG_Transkript_TN210: 2 - 9 (0) looked for exercise apps on the internet but could not find any 14_PG_Transkript_TN210: 45 - 46 (0)	None 18_PG_Transkript_TN212: 83 - 84 (0)	- none (P12, P35, P23, P36, P14, P38, P210, P207, P15, P200, P206, P39, P41, P40, P212) - only tracking (e.g. GPS) (P06, P36, P41) - only Youtube Videos (P23, P210) - only before acquiring paraplegia (P25, P210) - only apps that address mental health (P210)
		Satisfaction
		Overall satisfaction	37	training was fun 01_PG_Transkript_TN12: 19 - 19 (0) was not bad 01_PG_Transkript_TN12: 152 - 153 (0)	everything in one place, no need to look for workout videos on YouTube 02_PG_Transkript_TN06: 7 - 8 (0) a "well-rounded affair" 02_PG_Transkript_TN06: 110 - 110 (0) independence from location and time 02_PG_Transkript_TN06: 124 - 126 (0)	training was not fun; prefers meeting with other people; home-based training is not interesting and boring 03_PG_Transkript_TN35: 131 - 136 (0)	delighted with the app, enjoyed using it 04_PG_Transkript_TN23: 6 - 6 (0) anticipatory excitement for the sessions and the exercises that await her 04_PG_Transkript_TN23: 78 - 78 (0)	apart from the countdown being to short and demonstration of only one side in the video, P36 was quite satisfied with the app 05_PG_Transkript_TN36: 52 - 52 (0)	would be tragic, if app would not be maintained 06_PG_Transkript_TN25: 173 - 179 (0) app should be maintained / further developed 06_PG_Transkript_TN25: 188 - 189 (0)	energy-saving, music player can be used simultaneously 07_PG_Transkript_TN14: 119 - 119 (0) liked workout preview for the next day 07_PG_Transkript_TN14: 123 - 125 (0) liked that days on which a workout was completed were marked with a green check mark 07_PG_Transkript_TN14: 127 - 127 (0) using the app was a lot of fun 07_PG_Transkript_TN14: 161 - 161 (0)	training is available any time 09_PG_Transkript_TN38: 30 - 31 (0) independence of time and location 09_PG_Transkript_TN38: 31 - 31 (0)	app is perfectly suitable for developing routines and for inspiration; everything in one place unlike the numerous exercise sheets you get in hospitals 15_PG_Transkript_TN201: 47 - 47 (0) liked the app 15_PG_Transkript_TN201: 59 - 59 (0) apart from the few issues mentioned before (time to transfer, auto-lock) the app is really good 15_PG_Transkript_TN201: 65 - 65 (0)	liked app per se, great opportunity to stay active in winter when there is less outdoor activities 16_PG_Transkript_TN207: 29 - 30 (0) satisfied with the app as it is now 16_PG_Transkript_TN207: 140 - 140 (0)	app enables training with minimal resources, little equipment, anytime, anywhere. 10_PG_Transkript_TN15: 6 - 6 (0) apart from the requiring internet access and from showing only one side for unilateral exercises, the app was really good. If the app development is continued like this, it's bound to be perfect 10_PG_Transkript_TN15: 170 - 170 (0)	Training can be done in a small space, e.g. on a cruise 13_PG_Transkript_TN200: 6 - 6 (0) app is really good for a start 13_PG_Transkript_TN200: 32 - 32 (0)		liked the low threshold: exercises are easily accessible, duration of the program made it easy to integrate, only a resistance band was needed, was able to do it from anywhere (e.g. when visiting friends) 08_PG_Aufnahme_TN39: 16 - 16 (0) Using the app was fun, no need to leave the house 08_PG_Aufnahme_TN39: 72 - 72 (0) appreciated that the app and the exercises were specifically designed for whee…	enthusiastic about the app 11_PG_Aufnahme_TN41: 32 - 32 (0) Enthusiastic about the app and thinks it is a great job done considering the prototype state 11_PG_Aufnahme_TN41: 190 - 191 (0)	Overall good and good idea but not appropriate for advanced athletes 12_PG_Transkript_TN40: 81 - 82 (0)	was enthusiastic about the app solution 14_PG_Transkript_TN210: 11 - 11 (0) is very enthusiatic about the project and hopes for the app's further development, offers their support 14_PG_Transkript_TN210: 130 - 133 (0)	exercise program is easily accessible 18_PG_Transkript_TN212: 2 - 2 (0) Request to further develop the app and to make it publicly available. Using the app was fun 18_PG_Transkript_TN212: 113 - 114 (0)	- training was fun (P12, P23, P14, P39, P212) - everything in one place, no need to look for workout videos on YouTube or for numerous exercise sheets provided in rehabilitation (P06, P201) - low-threshold: independence from location and time, minimal equipment, short duration (P06, P38, P15, P200, P39, P212) - was not fun, prefers exercising in groups (P35) - delighted with the app (P23, P200, P…		- would be tragic if app would not be further developed (P25, P210, P212) - music player can be used simultaneously (P14) - liked workout preview (P14) - liked that days on which a workout was completed were marked with a green check mark (P14) - suitable to develop routines (P201) - opportunity to stay active during winter months (P207) - liked that program was tailored to paraplegia (P39)
		Continuation of app usage	25	training was good, would like to continue using the app 01_PG_Transkript_TN12: 19 - 19 (0) would like to try using the app 01_PG_Transkript_TN12: 261 - 262 (0)	yes 02_PG_Transkript_TN06: 103 - 104 (0)	if the intervention period had been longer, P35 would have quit 03_PG_Transkript_TN35: 178 - 178 (0)	would like to continue using the app two times a week 04_PG_Transkript_TN23: 101 - 104 (0)	yes, at least for individual exercises , warm-up 05_PG_Transkript_TN36: 207 - 210 (0)	yes 06_PG_Transkript_TN25: 166 - 166 (0)	for sure 07_PG_Transkript_TN14: 130 - 131 (0) would like to continue using the app 07_PG_Transkript_TN14: 161 - 161 (0)	yes, if he can not motivate himself to do some other kind of sports 09_PG_Transkript_TN38: 164 - 165 (0) would use marketable version if they had the option to add new exercises together with his physical therapist to work on his individual therapeutic goals 09_PG_Transkript_TN38: 170 - 173 (0)	more during winter months 15_PG_Transkript_TN201: 47 - 47 (0) yes, but they'd rather use it for inspiration than do the actual workouts 15_PG_Transkript_TN201: 120 - 121 (0)	yes, but rather during winter months; would not use it if they had to pay for a subscription 16_PG_Transkript_TN207: 79 - 84 (0) would pay less than € 5 per month for a marketable version of the app; must be able to use the app on more than one device 16_PG_Transkript_TN207: 89 - 92 (0)	definitely, app gives impulses and incentive 10_PG_Transkript_TN15: 147 - 148 (0) would pay for a marketable version 10_PG_Transkript_TN15: 149 - 150 (0)	yes, but rather once than three times a week 13_PG_Transkript_TN200: 75 - 76 (0)	only if app could also be used for logging their training 17_PG_Transkipt_TN206: 105 - 106 (0)	yes 08_PG_Aufnahme_TN39: 135 - 136 (0)	would defenitely continue using the app 11_PG_Aufnahme_TN41: 145 - 146 (0)	yes, but not everyday. When the weather is good, P40 prefers to do outdoor activites such as handbiking or swimming 12_PG_Transkript_TN40: 189 - 198 (0)	request to continue using the app 14_PG_Transkript_TN210: 81 - 85 (0)	yes, but only one instead of three times a week 18_PG_Transkript_TN212: 22 - 23 (0) Would be willing to pay for a market-ready version 18_PG_Transkript_TN212: 115 - 116 (0)	- would like to continue using the app (P12, P06, P23, P25, P14, P15, P200, P39, P41, P40, P210, P212) - no (P35) - yes, for inspiration/individual exercises/if not motivated for other sports/during winter months/if training can be logged (P36, P38, P201, P207, P206)		- would use a market-ready version of the app, if they had the option to create their own workout (P38) - would pay for market-ready version (P15, P212)
		Recommendation	26	yes 01_PG_Transkript_TN12: 263 - 264 (0)	definitely, because app is low-threshold and little equipment is needed 02_PG_Transkript_TN06: 105 - 106 (0) freshly injured people with paraplegia could hugely benefit from using the app 02_PG_Transkript_TN06: 122 - 122 (0)	yes, better than doing nothing 03_PG_Transkript_TN35: 179 - 180 (0) app is recommendable for someone who does not have access to therapy or a gym 03_PG_Transkript_TN35: 180 - 180 (0) would not advice against using the app 03_PG_Transkript_TN35: 185 - 186 (0)	has already recommended the app to peers 04_PG_Transkript_TN23: 123 - 124 (0)	benefits for outpatient rehabilitation sport classes 05_PG_Transkript_TN36: 86 - 86 (0) perfectly suitable for people without access to sports facilities, because it is low-threshold and little equipment is required 05_PG_Transkript_TN36: 170 - 172 (0) yes 05_PG_Transkript_TN36: 225 - 226 (0)	yes 06_PG_Transkript_TN25: 166 - 167 (0) would recommend app to peers 06_PG_Transkript_TN25: 181 - 181 (0)	plans on showing the app to her neighbor who is a wheelchair user as well 07_PG_Transkript_TN14: 132 - 133 (0)	yes, but rather to more unfit people with paraplegia or people with tetraplegia 09_PG_Transkript_TN38: 214 - 215 (0)	definitely, especially to people who are impaired more severely than himself 15_PG_Transkript_TN201: 135 - 137 (0)	yes, especially for staying active during the winter; rather to technophile persons, not because of the userfriendliness but because they are more likely to have their phone at hand 16_PG_Transkript_TN207: 127 - 136 (0)	yes 10_PG_Transkript_TN15: 167 - 168 (0)	Yes, especially after further developing the app and fixing the discussed issues 13_PG_Transkript_TN200: 91 - 92 (0)	yes, upon reqest, if someone is looking for a way to exercise 17_PG_Transkipt_TN206: 113 - 114 (0)	showed app to a friend who is a wheelchair user as well, completed a workout together 08_PG_Aufnahme_TN39: 138 - 138 (0) would definitely recommend it and has shared their enthusiam for the app with their peers already. 08_PG_Aufnahme_TN39: 176 - 177 (0)	would recommend the app 11_PG_Aufnahme_TN41: 157 - 158 (0)	would like to provide friends with access to the app 12_PG_Transkript_TN40: 62 - 70 (0) would definitely recommend the app 12_PG_Transkript_TN40: 213 - 214 (0)	of course 14_PG_Transkript_TN210: 112 - 113 (0)	Defenitely, yes 18_PG_Transkript_TN212: 111 - 112 (0)	- yes (P12, P06, P35, P23, P36, P25, P14, P207, P15, P200, P39, P41, P40, P210, P212) - freshly injured people with paraplegia could hugely benefit from using the app (P06) - to people who are unfit or impaired more severely (P38, P201) - to people that don't have access to sport facilities (P35, P36)		- has already recommended it (P23, P39) - upon request (P206) - would like to provide friends with access to the app (P40)
		Training sessions and exercises
		Workouts	49	got along well with workout parts 01_PG_Transkript_TN12: 44 - 45 (0) changing the attachment of the resistance band is inconvenient and time consuming 01_PG_Transkript_TN12: 85 - 91 (0) structure of the workouts was good; liked, that it started with fewer exercises and lower intensity and built up over time NOTE: by fixing a bug, exercises were added which lead to a more intense workout 01_PG_Tra…	frequent change between exercises on the floor and in the wheelchair was not feasible - changed order of the exercises to execute exercises on the floor in one block 02_PG_Transkript_TN06: 38 - 44 (0) cool-down included strenuous exercises such as dips or burpees, missed stretching exercises 02_PG_Transkript_TN06: 46 - 52 (0) stretching exercises should be integrated 02_PG_Transkript_TN06: 54 - 5…	aim of workouts unclear 03_PG_Transkript_TN35: 152 - 152 (0) the constant change of Theraband position was exhausting. Exercises with the same Theraband anchor should follow one another. 03_PG_Transkript_TN35: 160 - 160 (0)	structure of the workout including warm-up, two workout parts, and cool down was good 04_PG_Transkript_TN23: 37 - 40 (0) initially, frequent transfer between exercises in the wheelchair and the floor. P23 adapted order of the exercises to perform floor exercises in one block. Over time these changes got less frequent 04_PG_Transkript_TN23: 52 - 55 (0) preparation time for holding exercises was to…	not enough time to switch sides during stretching exercises 05_PG_Transkript_TN36: 28 - 28 (0) not enough time to get in position for timed exercises --> start exercise timer manually or extend countdown to 20 seconds 05_PG_Transkript_TN36: 38 - 50 (0) workout structure is sufficient and okay 05_PG_Transkript_TN36: 105 - 106 (0) it is important to make users familiar with the exercises, which is …	not enough time to change position of the resistance band between exercises and especially before timed exercises, left out some exercises; changing the anchor of the resistance band constantly was inconvenient 06_PG_Transkript_TN25: 47 - 49 (0) planning of the breaks was not always comprehensible 06_PG_Transkript_TN25: 53 - 55 (0) structure was good 06_PG_Transkript_TN25: 110 - 111 (0) switching…	liked time cap, 18 minutes maximum for one workout part, for example; helps doing the exercises in one's own pace without overdoing it 07_PG_Transkript_TN14: 36 - 36 (0) added time needed for changing the position to the workout, especially when transferring to the floor 07_PG_Transkript_TN14: 41 - 54 (0) constant change between exercises on the floor and in the wheelchair was not good; changed o…	placement of breaks within a workout was not always plausible 09_PG_Transkript_TN38: 129 - 129 (0)	not enough time to transfer before timed exercises 15_PG_Transkript_TN201: 23 - 23 (0)	satisfied with the combination of movements 16_PG_Transkript_TN207: 30 - 30 (0) changed order of the exercises to avoid frequently changing his or the resistance band's position 16_PG_Transkript_TN207: 40 - 46 (0)	frequent wheelchair-floor-transfer is very time consuming and barely managable without support 10_PG_Transkript_TN15: 10 - 10 (0) floor exercises in one block 10_PG_Transkript_TN15: 14 - 14 (0) enjoyed the training sessions, but at first he was confused by the “for time” mode NOTE: "for time" means to complete as many rounds as possible in a certain time (18 min) instead of completing a certain n…	manual start of holding exercises (instead of automatic start after a countdown) in order to have enough time to get in position 13_PG_Transkript_TN200: 22 - 24 (0) plan exercises on the floor in one block to avoid getting in and out of the wheelchair 13_PG_Transkript_TN200: 28 - 28 (0) didn't finish all exercises within the time cap 13_PG_Transkript_TN200: 42 - 42 (0) dividing the workout in fou…	workout structure was okay, classical structure (warm-up, main part, cool down) 17_PG_Transkipt_TN206: 73 - 74 (0)	liked exercise sessions and the warm-up 08_PG_Aufnahme_TN39: 59 - 60 (0) Frequent transfer between wheelchair and the floor was "quite ambitious" but did not occur anymore later on 08_PG_Aufnahme_TN39: 61 - 62 (0)	not enough time to get into or change positions before and between timed exercises 11_PG_Aufnahme_TN41: 56 - 59 (0) Liked that there was a warm-up and cool-down. Was sometimes confused about the choice of exercises for each part. P41 thought that some exercises in the warm-up part were more appropriate for the main part and vice versa. 11_PG_Aufnahme_TN41: 80 - 81 (0)	would prefer to focus on one particular goal or muscle group within one workout (split plan) 12_PG_Transkript_TN40: 7 - 12 (0) would prefer split workouts 12_PG_Transkript_TN40: 21 - 22 (0) frequent transfers between wheelchair and floor exercises are very time consuming and cumbersome 12_PG_Transkript_TN40: 28 - 28 (0)	frequent transfers between floor and wheelchair exercises as well as between different resistance band anchors were laborious and impracticable 14_PG_Transkript_TN210: 17 - 17 (0)	transfers are very time consuming 18_PG_Transkript_TN212: 8 - 8 (0)	- changing the attachment of the resistance band is inconvenient and time consuming (P12, P35, P23, P25, P207, P210) - structure of the workouts was good (P12, P23, P36, P25, P14, P207, P206, P41) - Was sometimes confused about the selection of exercises for each part, e.g. strenuous exercises occured in the cool-down (P41, P06) - countdown before timed exercieses is too short (P12, P23, P36, P25…		- changed order of exercises to avoid transfer (P06, P23, P25, P14, P207) - solution: plan exercises in one block (P25, P15, P200) - missed stretching exercises (P06) - aim of workouts unclear (P35) - placement of the breaks was not always plausible (P25, P38) - liked time cap, 18 minutes maximum for one workout part, for example; helps doing the exercises in one's own pace without overdoing it (…
		Perceived effects	52	no perceived effects: intervention was too short and the training not intensive enough NOTE: the participant was quite fit 01_PG_Transkript_TN12: 222 - 232 (0) 6 weeks to short 01_PG_Transkript_TN12: 247 - 251 (0) none 01_PG_Transkript_TN12: 253 - 254 (0)	got more confident doing wheelchair mobility drills 02_PG_Transkript_TN06: 58 - 58 (0) sometimes sore muscles 02_PG_Transkript_TN06: 91 - 92 (0) nothing else 02_PG_Transkript_TN06: 96 - 96 (0) not physical more active than before 02_PG_Transkript_TN06: 97 - 98 (0) doesn't expect any change in questionnaire-based assessments due to the short intervention period 02_PG_Transkript_TN06: 120 - 120 (0)	intervention period too short 03_PG_Transkript_TN35: 146 - 151 (0) intervention period to short 03_PG_Transkript_TN35: 154 - 154 (0) no effects 03_PG_Transkript_TN35: 157 - 158 (0)	exercises became easier over time, including exercise alternatives "with trunk stability" 04_PG_Transkript_TN23: 28 - 32 (0)	no effects, intervention period too short and is generally physically active 05_PG_Transkript_TN36: 165 - 169 (0)	increased muscle strength 06_PG_Transkript_TN25: 17 - 17 (0) exercises became easier over time 06_PG_Transkript_TN25: 100 - 101 (0) not generally more active, but app helped to perform "unpopular exercises" 06_PG_Transkript_TN25: 150 - 155 (0)	slept better when training before going to bed 07_PG_Transkript_TN14: 66 - 66 (0) less shoulder pain 07_PG_Transkript_TN14: 136 - 137 (0) not sure if she gained strength 07_PG_Transkript_TN14: 141 - 141 (0) felt good after completing the workout 07_PG_Transkript_TN14: 141 - 141 (0) one of the exercises has enabled them to lean further sideways out of her wheelchair unloading the dishwasher on the…	sessions were too short to improve fitness 09_PG_Transkript_TN38: 38 - 39 (0) no effects 09_PG_Transkript_TN38: 154 - 155 (0)	unsure, got a new handbike around the same time of the intervention and used it a lot 15_PG_Transkript_TN201: 86 - 87 (0) became generally more active 15_PG_Transkript_TN201: 89 - 89 (0)	reduced shoulder and back pain 16_PG_Transkript_TN207: 30 - 30 (0) training has an impact on wheelchair transfers 16_PG_Transkript_TN207: 31 - 34 (0) tends to be less active during winter, app facilitated being active 16_PG_Transkript_TN207: 75 - 78 (0)	exercises became easier over time, but did not notice a difference in his eveyday life 10_PG_Transkript_TN15: 64 - 72 (0) exercises got easier over time 10_PG_Transkript_TN15: 80 - 82 (0) has not become more active through the app, as P15 is already very active in his everyday life. but the app provides simple exercises that are relevant to everyday life 10_PG_Transkript_TN15: 131 - 132 (0)	became fitter 13_PG_Transkript_TN200: 6 - 6 (0) got more agile, easier to reach his feet or pick up something from the floor 13_PG_Transkript_TN200: 9 - 10 (0) exercising had an impact on wellbeing 13_PG_Transkript_TN200: 11 - 12 (0)	app did not help to be more active, as he already is quite active 17_PG_Transkipt_TN206: 87 - 88 (0) rather no, maybe in combination with physical therapy; but exercising felt good 17_PG_Transkipt_TN206: 107 - 112 (0)	temperature perception changed: did not get cold as easily 08_PG_Aufnahme_TN39: 68 - 70 (0) affected their mind: treated themselves by working out after a long day instead of resting on the couch 08_PG_Aufnahme_TN39: 70 - 70 (0) improved their physical activity level and happiness, decreased desire to rest on the couch 08_PG_Aufnahme_TN39: 127 - 134 (0)	no perceived effects due to short intervention period; otherwise P41 would expect positive effects 11_PG_Aufnahme_TN41: 137 - 140 (0) increased physical activity level because P41 could use the app anytime and anywhere 11_PG_Aufnahme_TN41: 141 - 142 (0)	Challenging exercises got easier over time 12_PG_Transkript_TN40: 161 - 168 (0) did not increase physical activity level because P40 is already quite active 12_PG_Transkript_TN40: 173 - 176 (0)	felt more flexible, exercises were too easy to improve strength 14_PG_Transkript_TN210: 98 - 101 (0) was physical more active, would not have exercised without the app. 14_PG_Transkript_TN210: 106 - 107 (0)	considerably improved wheelchair mobility 18_PG_Transkript_TN212: 12 - 12 (0) was able to keep up with their family more easily while handcycling and did not have to turn on the e-handbike motor as often 18_PG_Transkript_TN212: 19 - 19 (0) positively impacted digestion, but simultaneously tried to eat more healthy 18_PG_Transkript_TN212: 25 - 25 (0) felt more energetic but the daily routine did n…	- no perceived effects, intervention too short (P12, P35, P36, P38, P41) - got more confident doing wheelchair mobility drills (P06) - did not change physical activity level (P06, P25, P15, P206, P40) - increased physical activity level (P207, P39, P41, P210) - sometimes sore muscles (P06) - challenging exercises became easier over time (P15, P40), including exercise alternatives "with trunk stab…		- increased mobility : one of the exercises has enabled them to lean further sideways out of her wheelchair unloading the dishwasher on the one side and putting the dishes into the cabinet on the other side; it got easier to pick something off the floor (P14); impact on wheelchair transfers (P207), more agile, easier do pick up things from the floor (P200), increased confidence (P212, P06) - incr…
		Equipment	32	fixation/attachment of the resistance band was tricky 01_PG_Transkript_TN12: 47 - 47 (0) resistance band is not suitable for endurance exercises, better options are arm crank ergometer, handbike etc. 01_PG_Transkript_TN12: 71 - 71 (0) attaching the resistance band to the push rim of the wheelchair prevents tearing 01_PG_Transkript_TN12: 93 - 105 (0) attaching the resistance band to the foot rest …	exercises only using the resistance band got boring over time 02_PG_Transkript_TN06: 22 - 22 (0) using a resistance band makes it hard to compare, how an exercise was carried one day compared to another 02_PG_Transkript_TN06: 106 - 106 (0) holding the resistance band is sometimes uncomfortable 02_PG_Transkript_TN06: 106 - 106 (0) not a huge fan of resistance bands but impressed with the versatili…	could handle the resistance band, but it was a little too weak for him 03_PG_Transkript_TN35: 91 - 94 (0) stronger resistance band, dumbbells 03_PG_Transkript_TN35: 124 - 126 (0)	surprised and delighted with the versatility of the resistance band 04_PG_Transkript_TN23: 18 - 22 (0) resistance band is sufficient 04_PG_Transkript_TN23: 49 - 50 (0)	resistance band is sufficient, can be taken anywhere, low material costs 05_PG_Transkript_TN36: 95 - 102 (0)	detests resistance bands 06_PG_Transkript_TN25: 41 - 41 (0) changing the anchor of the resistance band constantly was inconvenient 06_PG_Transkript_TN25: 49 - 49 (0)	impressed with the versatility of the resistance band 07_PG_Transkript_TN14: 8 - 8 (0) resistance band is sufficient, no other equipment needed 07_PG_Transkript_TN14: 134 - 135 (0)	did not miss additional equipment, but training might have gotten more interesting with it 09_PG_Transkript_TN38: 141 - 141 (0)		had to find out first which resistance band to use for which exercise 16_PG_Transkript_TN207: 106 - 112 (0)	resistance band is practical and can be taken anywhere, participants prefers a consistent load, e.g. cable machine 10_PG_Transkript_TN15: 30 - 32 (0) dumbbells; attached crossbike to a home trainer/roller for warm-up 10_PG_Transkript_TN15: 35 - 36 (0)	liked, that choices of equipment allowed him to exercise on vacation / during travels 13_PG_Transkript_TN200: 40 - 40 (0)			pull-up bar 11_PG_Aufnahme_TN41: 133 - 134 (0) was surprised by the versatility of exercises only requiring a resistance band 11_PG_Aufnahme_TN41: 168 - 170 (0)	would have liked weights 12_PG_Transkript_TN40: 18 - 20 (0)	liked simplicity of only using a resistance band to perform the exercises 14_PG_Transkript_TN210: 13 - 13 (0) would like the integration of dumbbells 14_PG_Transkript_TN210: 13 - 13 (0)	did not have a high anchor for the resistance band 18_PG_Transkript_TN212: 12 - 12 (0) appreciated that no equipment but resistance band was required to participate in the program 18_PG_Transkript_TN212: 89 - 90 (0) does not need any other equipment 18_PG_Transkript_TN212: 96 - 96 (0)	- fixation/attachment of the resistance band was tricky (P12, P212) - changing the anchor of the resistance band constantly was inconvenient (P25) - resistance band was sufficient (P23, P36, P14, P38, P212) - integration of the following equipment: dumbbells (P12, P06, P35, P15, P40, P210), flexibars (P06), cable machines (consistant load) (P15), pull-up bar (P41) - exercises only using the resis…		- using a resistance band makes it hard to compare, how an exercise was carried one day compared to another (P06) - holding the resistance band is sometimes uncomfortable (P06) - impressed with versatility of the resistance band (P06, P23, P14, P41) - resistance band is practical and can be taken anywhere, low cost (P36, P15, P200, P210, P212)
		Exercises	71	exercises were suitable 01_PG_Transkript_TN12: 46 - 47 (0) missed endurance exercises 01_PG_Transkript_TN12: 71 - 71 (0)	great number of exercises, exercises inspired, wheelchair mobility exercises were helpful, even after 15 years using the wheelchair 02_PG_Transkript_TN06: 8 - 8 (0) exercises were great, especially the ones for the dorsal muscle chain, positive feedback from physical therapists 02_PG_Transkript_TN06: 26 - 26 (0) small variety of exercises --> dreary over time NOTE: technical bug: within the first…	little variety, has difficulties transferring, thus left out exercises on the floor 03_PG_Transkript_TN35: 107 - 114 (0) exercises were good 03_PG_Transkript_TN35: 117 - 118 (0) left out exercises on the floor, because transfering back into the wheelchair is too strenuous 03_PG_Transkript_TN35: 160 - 160 (0)	variety of exercises was disappointing in the beginning, but got better over time and at the end, P23 was delighted with the app; NOTE: during the first few weeks of the intervention period, only a small part of the exercises were displayed in the app due to a technical problem 04_PG_Transkript_TN23: 6 - 6 (0) liked exercises, "trunk rotation" targets partially innervated abdominal muscles, integ…	rich in variety 05_PG_Transkript_TN36: 87 - 88 (0) enough exercises 05_PG_Transkript_TN36: 222 - 222 (0)	great variety 06_PG_Transkript_TN25: 21 - 21 (0) fewer exercises using the resistance band after down time 06_PG_Transkript_TN25: 41 - 41 (0) variety of exercises increased after down time; Burpees made her feel like she could really move 06_PG_Transkript_TN25: 49 - 51 (0) more variety over time NOTE: due to bug fixing 06_PG_Transkript_TN25: 110 - 111 (0) more exercises targeting lower extremitie…	impressed with the great variety and number of exercises 07_PG_Transkript_TN14: 7 - 10 (0) before down time: the same exercises were always suggested, after down time: variety of exercises increased tremendously which was great 07_PG_Transkript_TN14: 12 - 12 (0) in the beginning, the same exercises were always suggested 07_PG_Transkript_TN14: 94 - 94 (0) wide range of exercises using only a resis…	was negatively surprised that most of the exercises focused on everyday movements rather than compensatory movements 09_PG_Transkript_TN38: 47 - 47 (0) wheelchair mobility drills too easy 09_PG_Transkript_TN38: 49 - 49 (0) only a few exercises were demanding enough, these were great 09_PG_Transkript_TN38: 53 - 53 (0) add "crawling" exercise to the catalog 09_PG_Transkript_TN38: 58 - 61 (0) all ex…	exercises were great, some of them he still does after getting up in the morning 15_PG_Transkript_TN201: 23 - 23 (0) liked exercises 15_PG_Transkript_TN201: 59 - 59 (0) exercises were feasible 15_PG_Transkript_TN201: 59 - 59 (0) nothing to complain about 15_PG_Transkript_TN201: 85 - 85 (0)	movements that differ from everyday movements 16_PG_Transkript_TN207: 34 - 34 (0)	left out exercises to avoid transfer 10_PG_Transkript_TN15: 10 - 12 (0) liked exercises 10_PG_Transkript_TN15: 29 - 30 (0) exercises are simple and memorable, those that compensate everyday movements make you aware of your deficites 10_PG_Transkript_TN15: 64 - 66 (0) app reminds you, that there is a variety of exercises you can do with minimal equipment 10_PG_Transkript_TN15: 74 - 74 (0)	skipped exercises on the floor and tried to block them / transfer too time consuming 13_PG_Transkript_TN200: 26 - 26 (0) alternatives for exercises on the floor in the wheelchair 13_PG_Transkript_TN200: 28 - 28 (0)	would like the option of swapping individual exercises; for example an exercise on the floor for an exercise in the wheelchair 17_PG_Transkipt_TN206: 6 - 8 (0) If he did not have the opportunity to perform exercises on the floor, he skipped them 17_PG_Transkipt_TN206: 10 - 10 (0) Exercises were adequate and feasible 17_PG_Transkipt_TN206: 53 - 54 (0)	modified exercise in a prone position because of a back problem. NOTE: probably "upward dog" stretching exercise 08_PG_Aufnahme_TN39: 62 - 62 (0) did not miss any exercises 08_PG_Aufnahme_TN39: 121 - 122 (0) Favorite exercises: Seat Belt and Burpees 08_PG_Aufnahme_TN39: 165 - 171 (0)	Favorit Exercise: Butterfly 11_PG_Aufnahme_TN41: 94 - 94 (0) little variety 11_PG_Aufnahme_TN41: 105 - 108 (0)	exercise pool is multifarious 12_PG_Transkript_TN40: 23 - 24 (0) would have liked more stretching exercises in the cool down part 12_PG_Transkript_TN40: 82 - 90 (0)	liked simplicity of the exercises 14_PG_Transkript_TN210: 13 - 13 (0) liked the exercises; exercises were quite simple 14_PG_Transkript_TN210: 13 - 13 (0) generally values floor exercises 14_PG_Transkript_TN210: 23 - 23 (0) easy but effective 14_PG_Transkript_TN210: 27 - 27 (0) all exercises were feasible 14_PG_Transkript_TN210: 52 - 53 (0) all exercises were feasible 14_PG_Transkript_TN210: 145 …	Mobility exercises were helpful and effective 18_PG_Transkript_TN212: 12 - 12 (0) missed stretching exercises but did not complete the cool-down, which contained them 18_PG_Transkript_TN212: 12 - 14 (0)	- exercises were feasible (P12, P38, P201, P206, P210) - missed endurance exercises (P12) - would like more stretching exercises (P06, P40, P212) - would like more exercises targeting lower limbs (P25) - liked stretching exercises in warm-up and cool-down (P23) - great variety of exercises (P06, P23, P36, P25, P14, P38, P40) - small variety of exercises in the beginning (P35, P23, P41) NOTE: due …		- exercise "trunk rotation" targeted partially innervated musculature (P23) - liked burpee alternative for wheelchair users and that it stimulated the cardiocascular system (P23) - aim of some exercises such as burpees were not clear (P38) - too many exercises focused on everyday movements rather than compensatory movements (P38) - liked the inclusion of compensatory movements (P207, P15) - exerc…
		Duration	18	duration of 40-60 minutes was all right, could be longer 01_PG_Transkript_TN12: 82 - 85 (0) duration was good 01_PG_Transkript_TN12: 251 - 252 (0)	duration was good, not too long and easy to integrate into the daily routine 02_PG_Transkript_TN06: 8 - 10 (0)	30 minutes are enough, would not train longer 03_PG_Transkript_TN35: 127 - 128 (0)	about 40 minutes was perfect, should not be shorter, easy to integrate into the daily routine 04_PG_Transkript_TN23: 42 - 44 (0)	about 60 minutes, was perfectly adequate 05_PG_Transkript_TN36: 107 - 110 (0)	initially about 30 minutes, a little longer after down time; duration is appropriate NOTE: longer due to more exercises 06_PG_Transkript_TN25: 102 - 109 (0)	sometimes too long 07_PG_Transkript_TN14: 87 - 88 (0)	scheduling the training with the app was facilitated by the time limit of about 30 minutes 09_PG_Transkript_TN38: 30 - 37 (0)	duration was very good 15_PG_Transkript_TN201: 84 - 85 (0)	was alright 16_PG_Transkript_TN207: 105 - 106 (0)	appropriate, about 30 minutes, doesn't take up too much time; everyone is free to do more if they want to 10_PG_Transkript_TN15: 75 - 78 (0) duration of 30 min is easy to integrate into the daily routines 10_PG_Transkript_TN15: 144 - 144 (0)	was good, even though the participant didn't finish within the time cap 13_PG_Transkript_TN200: 45 - 46 (0)	about 20-30 minutes was long enough 17_PG_Transkipt_TN206: 76 - 76 (0)	at first the duration of 45-50 Minutes seemed to long but they got used to it, time flew by and investing this time was worth it 08_PG_Aufnahme_TN39: 67 - 68 (0)			main point of critic: duration was too long 14_PG_Transkript_TN210: 13 - 13 (0)	left out warm-up and cool-down because the duration was too long. The anticipated duration was underestimated. 18_PG_Transkript_TN212: 70 - 71 (0)	- duration of 30-60 minutes was appropriate, (P12, P15, P23, P25, P36, P39, P200, P201, P207) - duration was good, not too long and easy to integrate into the daily routine (P06, P15, P23, P38) - 30 minutes are enough, would not train longer (P35, P206) - sometimes too long (P14)		- main point of critic: duration was too long (P210, P212) - at first the duration of 45-50 Minutes seemed to long but they good used to it, time flew by and investing this time was worth it (P39) - did not finish within the time cap (P200, P212)
		Intensity	23	intensity was all right 01_PG_Transkript_TN12: 66 - 67 (0) got more intense over time NOTE: this was due to a bug fix 01_PG_Transkript_TN12: 155 - 155 (0)	exercises targeting antagonists were tough 02_PG_Transkript_TN06: 26 - 26 (0) was good 02_PG_Transkript_TN06: 63 - 64 (0)	exercises were too easy 03_PG_Transkript_TN35: 118 - 118 (0)	intensity was good 04_PG_Transkript_TN23: 45 - 46 (0)	after the down time, more exercises were displayed in the app making the workouts more intense 05_PG_Transkript_TN36: 88 - 90 (0) was good 05_PG_Transkript_TN36: 93 - 94 (0)	on some days, the training was strenuous 06_PG_Transkript_TN25: 95 - 99 (0) inceased intensity due to greater variety of exercises 06_PG_Transkript_TN25: 143 - 149 (0)	initially low, quite strenuous after the down time 07_PG_Transkript_TN14: 65 - 66 (0) individual exercises were very hard 07_PG_Transkript_TN14: 90 - 90 (0) initially low intensity, then arduous; post-exercise back muscle soreness 07_PG_Transkript_TN14: 93 - 94 (0)	only few exercises were demanding; some exercises such as Wheelchair tilts were not strenuous at all 09_PG_Transkript_TN38: 53 - 53 (0)	intensity was appropriate, with some exercises P201 was happy that he managed to do 20 or 30 repetitions 15_PG_Transkript_TN201: 84 - 85 (0)	was alright 16_PG_Transkript_TN207: 105 - 106 (0)	intensity was low for everyday movements and high, but appropriate for antagonists 10_PG_Transkript_TN15: 79 - 80 (0)	Intensity was sufficient; some exercise were harder than others 13_PG_Transkript_TN200: 51 - 52 (0)	prefers a four- or five-point Likert scale compared to the Borg RPE (6-20) scale to report intensity 17_PG_Transkipt_TN206: 42 - 44 (0) sufficient, adapted intensity individually by adjusting the tension of the resistance band 17_PG_Transkipt_TN206: 77 - 78 (0)	Intensity was appropriate, rather low 08_PG_Aufnahme_TN39: 73 - 74 (0)		intensity was too low 12_PG_Transkript_TN40: 7 - 8 (0) A higher intensity could be achieved by using weights 12_PG_Transkript_TN40: 13 - 20 (0)			- intensity was appropriate (P12, P06, P23, P201, P207, P200, P206, P39) - got more intense over time NOTE: this was due to a bug fix (P12, P36, P25, P14) - intensity was rather low (P35, P38, P40) - on some days, the training was strenuous (P25, P14)		- individual exercises were demanding (P14, P38) - intensity was low for everyday movements and high but appropriate for antagonists (P15)
		Exercise videos and descriptions	48	goal of scapula mobilization exercise was unclear 01_PG_Transkript_TN12: 49 - 55 (0) overlooked there were descriptions for two exercise versions, one with trunk stability and one without 01_PG_Transkript_TN12: 108 - 113 (0) switching between the video of alternative exercises was confusing 01_PG_Transkript_TN12: 127 - 140 (0) Exercise descriptions were all right 01_PG_Transkript_TN12: 140 - 141 …	Descriptions were good, especially differentiation between the versions with and without trunk stability 02_PG_Transkript_TN06: 12 - 12 (0) visualization via the videos was good, especially for beginners 02_PG_Transkript_TN06: 12 - 12 (0) tried both exercise alternatives demonstrated in the videos and picked the more suitable one 02_PG_Transkript_TN06: 30 - 30 (0)	well described 03_PG_Transkript_TN35: 26 - 26 (0) videos and descriptions were well made and easy to understand 03_PG_Transkript_TN35: 104 - 106 (0)	giving two alternatives of the same exercise, one with and one without trunk stability in a video was helpful; P23 started with the alternative without trunk stability and then switched to the one with trunk stability to challenge themselves 04_PG_Transkript_TN23: 32 - 36 (0) not enough time to switch sides when only one side was demonstrated in the video 04_PG_Transkript_TN23: 72 - 72 (0) videos…	liked videos and descriptions 05_PG_Transkript_TN36: 5 - 6 (0) show both sides in videos for bilateral stretching exercises 05_PG_Transkript_TN36: 28 - 37 (0) liked monochrome videos, better than color 05_PG_Transkript_TN36: 144 - 146 (0) descriptions are comprehensible 05_PG_Transkript_TN36: 157 - 160 (0)	video were really good and authentic (models were paraplegic) 06_PG_Transkript_TN25: 21 - 25 (0) showing the exercise video during the workout was helpful, copied the pace of the exercise execution 06_PG_Transkript_TN25: 59 - 59 (0) descriptions were alright, but only read them, when needed in addition to the video 06_PG_Transkript_TN25: 60 - 61 (0) videos are really good 06_PG_Transkript_TN25: 1…	details such as shoulder movement are sometimes hard to see 07_PG_Transkript_TN14: 68 - 68 (0) descriptions were very helpful and easy to follow 07_PG_Transkript_TN14: 68 - 70 (0) add hint to the video to read the description if details are hard to see; monochrome videos are good, color videos would probably not help 07_PG_Transkript_TN14: 71 - 83 (0)	in the description for the exercises V-Pattern and Line Pundulum, the warning "Caution: risk of tipping over" should be after pushing backwards instead of forwards 09_PG_Transkript_TN38: 111 - 115 (0)	videos and descriptions were appropriate and comprehensible 15_PG_Transkript_TN201: 61 - 63 (0)	liked switching of videos with exercise alternatives, but would like to pick one version and hide the other 16_PG_Transkript_TN207: 36 - 36 (0) would have liked to have been given tips on what to pay particular attention to when performing the exercises NOTE: these are given when starting the workout but were not read by this user because never actually started the workout 16_PG_Transkript_TN207:…	show unilateral exercises for both sides NOTE: videos only show one side and users are instructed to switch sides after the first half of the time or the repetitions 10_PG_Transkript_TN15: 40 - 42 (0) separate videos for each side of unilateral exercises 10_PG_Transkript_TN15: 41 - 44 (0) video often sufficient to know, how to perform the exercise 10_PG_Transkript_TN15: 45 - 48 (0) add tipp to vi…		Videos decrease risk of performing the exercise incorrectly 17_PG_Transkipt_TN206: 2 - 2 (0) liked the videos in addition to descriptions, like a coach demonstrating the exercise 17_PG_Transkipt_TN206: 2 - 2 (0)	Visualization using videos was very helpful; easy to copy the movement shown in the video 08_PG_Aufnahme_TN39: 30 - 30 (0) Descriptions were easy to follow, especially in combination with the video 08_PG_Aufnahme_TN39: 31 - 34 (0)	particularly liked the exercise videos and that these were monochrome 11_PG_Aufnahme_TN41: 33 - 34 (0) liked the exercise descriptions in addition to the videos 11_PG_Aufnahme_TN41: 36 - 36 (0) descriptions were comprehensible 11_PG_Aufnahme_TN41: 39 - 40 (0)	Videos were good, descriptions also very good, but should be phrased positively. They should tell you what to do instead of what not to do. 12_PG_Transkript_TN40: 91 - 116 (0) demonstrate unilateral exercises for both sides, e.g. stretching exercises 12_PG_Transkript_TN40: 184 - 184 (0)	instructions were great, giving two alternatives in the exercise videos, one with and one without trunk stability, was very helpful. 14_PG_Transkript_TN210: 11 - 11 (0) descriptions were very good 14_PG_Transkript_TN210: 12 - 13 (0) appreciated the detail of the exercise descriptions, sufficient detail to learn movement without a therapist's feedback 14_PG_Transkript_TN210: 33 - 33 (0) demonstrat…	having two alternatives of the same exercise in one video was very helpful because of their high paraplegia; was sometimes able to perform the alternative which requires trunk stability and sometimes performed the one without. 18_PG_Transkript_TN212: 6 - 8 (0) focussed on the videos but descriptions were helpful to learn the details and what to particularly pay attention to 18_PG_Transkript_TN212…	- goal of scapula mobilization exercise was unclear (P12) - especially differentiation between the versions with and without trunk stability was good (P06, P207), but would like to pick one and hide the other (P207) - overlooked there were descriptions for two exercise versions, one with trunk stability and one without (P12) - switching between the video of alternative exercises was confusing (P1…		- description should be phrased positively. They should tell you what to do instead of what not to do. (P40) - video: details such as shoulder movements, course of the band are sometimes hard to discern, a higher contrast would help (P12, P14) - add visual cues to video to read the description if details are hard to discern (P14) and to perform exercises in front of a mirror (P15) - visualization…
		Technical functionality
		Individualization	40	repetition count was up to 100 repetitions 01_PG_Transkript_TN12: 57 - 65 (0) filter settings worked, was able to block exercises 01_PG_Transkript_TN12: 168 - 185 (0)	equipment filter did not work compromising the variety of exercises NOTE: exercises using the equipment P06 would have liked to use were barely integrated into the workouts 02_PG_Transkript_TN06: 18 - 22 (0) lack of exercise variety was attributed to filter settings and a high lesion level 02_PG_Transkript_TN06: 28 - 28 (0) rounded up uneven numbers of repetitions 02_PG_Transkript_TN06: 46 - 46 (…	high number of repetitions (100 reps) 03_PG_Transkript_TN35: 118 - 118 (0)	had the impression that the exercises were adapted to their needs, though they usually gave feedback, that the exercises were suitable for them and there was no need for further adjustment 04_PG_Transkript_TN23: 73 - 76 (0) repetitions increased over time 04_PG_Transkript_TN23: 80 - 82 (0)	liked the option of being able to filter exercises according to his physical condition and to block individual exercises 05_PG_Transkript_TN36: 5 - 12 (0)	did not feel like filter settings were considered and the workout was personalized, this changed after the down time 06_PG_Transkript_TN25: 140 - 149 (0)	before down time: exercises repeated themselves a lot, high number of repetitions 07_PG_Transkript_TN14: 12 - 12 (0) tied limited variety of exercises to their filter settings, but nothing changed after resetting all filters NOTE: due to technical error during the first few weeks 07_PG_Transkript_TN14: 14 - 16 (0) could not block "superman hold" and did not get an alternative exercise despite fee…	did not feel like the training adjusted automatically over time 09_PG_Transkript_TN38: 106 - 107 (0)	liked filter option when first starting the app 15_PG_Transkript_TN201: 59 - 59 (0) appropriate exercises are preselected 15_PG_Transkript_TN201: 65 - 65 (0) did not notice individualization 15_PG_Transkript_TN201: 94 - 95 (0) felt that the intensity of the exercise was scaled up but not down 15_PG_Transkript_TN201: 97 - 97 (0)	did not notice individualization 16_PG_Transkript_TN207: 95 - 100 (0) would like to exchange or block exercises NOTE: did not know that blocking them is possible 16_PG_Transkript_TN207: 49 - 50 (0)	did not notice personalization, only tried to block stretching exercises that can not be blocked, no need for a change 10_PG_Transkript_TN15: 91 - 100 (0)	did not notice, if workouts were particularly adapted to his needs 13_PG_Transkript_TN200: 53 - 54 (0)	was not sure, if filter selection has an actual impact on the exercise selection 17_PG_Transkipt_TN206: 6 - 6 (0) felt that the app had incorrectly assumed training progress and increased the training intensity by adding exercises; NOTE: this was due to a bug fix where a major part of exercises was not displayed in the app 17_PG_Transkipt_TN206: 24 - 34 (0) did not feel that the app adapted the t…	was not able to block all the exercises they wanted to. NOTE: basic exercise were excluded from this option 08_PG_Aufnahme_TN39: 64 - 67 (0) did not particularly notice the individualization by the algorithm but exercises were suitable 08_PG_Aufnahme_TN39: 158 - 165 (0)	very high repetition count up to 95 NOTE: probably scapula mobilization exercise 11_PG_Aufnahme_TN41: 85 - 87 (0) exercise (reversed butterfly): had too many repetitions and was integrated too often 11_PG_Aufnahme_TN41: 94 - 94 (0) app adjusted the load in accordance with the user's feedback 11_PG_Aufnahme_TN41: 109 - 112 (0)	felt like their feedback was not considered; exercises rated as too hard did not get easier NOTE: this was considered a basic mobilization exercise which had no easier alternative 12_PG_Transkript_TN40: 31 - 38 (0)	Did not notice any adjustments made by the algorithm and attributes this to their infrequent use of the app 14_PG_Transkript_TN210: 48 - 50 (0)	would like to be able to block floor exercises when noone is around to help them back into the wheelchair 18_PG_Transkript_TN212: 8 - 8 (0) exercise progressed too fast 18_PG_Transkript_TN212: 15 - 15 (0) did not feel like their selection of physical capacity filters had an impact on the exercise selection but exercises were feasible. P212 did not get any strengthening exercises for the lower ext…	- high number of repetition (P12, P35, P14, P41) - repetition count increased over time (P06, P23, P212) progressed to fast (P212) - filter setting worked (P12), feedback after workouts was incorporated (P41) - did not feel like filter settings were considered in the workouts (P06, P25, P206, P212) this changed after the down time (P25); did not get any strengthening exercises for the lower extre…		- some exercises could not be blocked (P14, P15, P39) NOTE: "basic exercises" were excluded from this option - would like to be able to block floor exercises when noone is around to help them back into the wheelchair (P212) - liked the option of being able to filter exercises according to his physical condition (P36, 201) - had the impression that the exercises were adapted to their needs, though…
		Technical issues	21	After finishing a workout, the user could not quite the program mode and return to the starting page 01_PG_Transkript_TN12: 19 - 21 (0) intially, videos would not load and workouts could not be terminated 01_PG_Transkript_TN12: 205 - 213 (0)	error message for present day, workouts for the next or previous day could be retrieved 02_PG_Transkript_TN06: 68 - 68 (0)	system didn't work sometimes NOTE: this means, that the workouts were sometimes not displayed. 03_PG_Transkript_TN35: 145 - 146 (0) technical issues during the first and the last few days of this participant's intervention period NOTE: in the beginning: problem with the registration on Android phones; at the end: workouts were not displayed 03_PG_Transkript_TN35: 152 - 152 (0)	none 04_PG_Transkript_TN23: 109 - 110 (0)	down time end of February, other than that no technical errors 05_PG_Transkript_TN36: 52 - 64 (0)	workout of the day could not be displayed, finished the next day's workout instead 06_PG_Transkript_TN25: 34 - 39 (0)		none 09_PG_Transkript_TN38: 142 - 143 (0)	none 15_PG_Transkript_TN201: 110 - 111 (0)	none 16_PG_Transkript_TN207: 125 - 126 (0)	none except for the down time 10_PG_Transkript_TN15: 123 - 126 (0)	none, except for a few days of downtime during which no workouts could be displayed 13_PG_Transkript_TN200: 69 - 73 (0)	none, except for the down-time of a couple of days 17_PG_Transkipt_TN206: 97 - 104 (0)	Apps were not displayed for a day 08_PG_Aufnahme_TN39: 38 - 42 (0) None, except for the one where workouts were not displayed 08_PG_Aufnahme_TN39: 125 - 126 (0)	no technical issues 11_PG_Aufnahme_TN41: 129 - 132 (0)	Workouts could not be displayed for a day but otherwise no issues 12_PG_Transkript_TN40: 117 - 122 (0) Exercises could not be blocked for a while 12_PG_Transkript_TN40: 146 - 149 (0)	no technical issues except for the down time of a week 14_PG_Transkript_TN210: 128 - 129 (0)	none 18_PG_Transkript_TN212: 40 - 41 (0)	- After finishing a workout, the user could not quite the program mode and return to the starting page (P12) NOTE: only the first few days of the intervention period - intially, videos would not load and workouts could not be terminated (P12) NOTE: only the first few days of the intervention period - workouts were not be displayed for a few days (P06, P35, P25), finished the next day's workout in…		- none (P23, P38, P201, P207, P41, P212) - none except for down time end of February (P36, P15, P200, P206, P39, P40, P210) - Exercises could not be blocked for a while (P40) NOTE: probably due to techical issue, were only basic exercises were integrated that cannot be blocked
		Other suggestions for improvement	48		option to download workouts and make them available when offline 02_PG_Transkript_TN06: 68 - 73 (0) make app accessible for people with tetraplegia 02_PG_Transkript_TN06: 110 - 112 (0)		Integration of a music player 04_PG_Transkript_TN23: 115 - 118 (0) reminder / prompts 04_PG_Transkript_TN23: 119 - 122 (0)	no further features, integration of dietary advice or creating your own workout would be too complex 05_PG_Transkript_TN36: 211 - 220 (0)	turned verbal instructions/announcements off 06_PG_Transkript_TN25: 63 - 63 (0) option to save workouts they have created themselves 06_PG_Transkript_TN25: 86 - 89 (0)	training logs or charts are unneccessary 07_PG_Transkript_TN14: 126 - 127 (0) appreciates simplicity of the app and focus on the training without additional reminders such as "stay hydrated" 07_PG_Transkript_TN14: 129 - 129 (0)	option to add you own exercises or select individual exercises, categorize them (e.g. push, pull, rotation) and create your own workout 09_PG_Transkript_TN38: 53 - 55 (0) platform or map, where users can post or add sport facilities, training groups, mountainbike routes etc. 09_PG_Transkript_TN38: 179 - 181 (0) platform where private sports equipment such as knee bikes can be offered for testing …	create his own workouts 15_PG_Transkript_TN201: 126 - 127 (0) option to pair with smartwatch; tracking of repetitions for example 15_PG_Transkript_TN201: 129 - 129 (0)	no suggestions 16_PG_Transkript_TN207: 137 - 140 (0)	opportunity to use the app offline 10_PG_Transkript_TN15: 8 - 8 (0) various programs with different aims e.g. towards learning the wheelchair-floor-transfer 10_PG_Transkript_TN15: 136 - 138 (0) create your own workouts 10_PG_Transkript_TN15: 166 - 166 (0)	Offline function, e.g. to use during travels 13_PG_Transkript_TN200: 6 - 6 (0) option to add training schedule to calender and get prompts to work out 13_PG_Transkript_TN200: 12 - 12 (0) motivating prompts during the work out ("lets go, you can do it") 13_PG_Transkript_TN200: 12 - 16 (0) reminder during the workout to stay hydrated 13_PG_Transkript_TN200: 18 - 18 (0) menu / diet suggestions for a…	create your own workouts, e.g. together with physical therapist 17_PG_Transkipt_TN206: 18 - 20 (0) integration of exercise diary, option to track workouts and exercise progression 17_PG_Transkipt_TN206: 23 - 24 (0) documentation of completed training sessions: exercises, duration, intensity; opportunity to create your own training sessions to focus on individual exercises 17_PG_Transkipt_TN206: 3…	felt perceived by the app "talking" to her, app could "talk" a little more (more announcements) 08_PG_Aufnahme_TN39: 180 - 181 (0) indication whether and where other people are working out at the same time 08_PG_Aufnahme_TN39: 188 - 192 (0) articles regarding injury related topics such as shoulder pain could be interesting 08_PG_Aufnahme_TN39: 193 - 193 (0)	no further suggestions 11_PG_Aufnahme_TN41: 159 - 160 (0)	integrate exercises for more advanced athletes 12_PG_Transkript_TN40: 199 - 208 (0)	Option to chose the duration of a workout / to chose between workouts of various durations, e.g. 20 / 30 / 40 minutes 14_PG_Transkript_TN210: 13 - 13 (0) Option to create one's own workouts and to chose between different exercise goal such as cardio and stability 14_PG_Transkript_TN210: 17 - 17 (0) more options to personalize the program 14_PG_Transkript_TN210: 27 - 27 (0) options to create their…	would like the audio narrator to speak in a more motivating manner (e.g. "you can do this", "almost there") 18_PG_Transkript_TN212: 2 - 2 (0) would like to chose between different exercise goals 18_PG_Transkript_TN212: 102 - 106 (0)	- option to use app offline (P06, P15, P200) - make app accessible for people with tetraplegia (P06) - integration of music player (P23) - reminder / prompts (P23, P200) - option to add training schedule to calender (P200) - motivating prompts during the workout (e.g. "you can do this!") (P200, P212) - option to turn off audio narrator (P25) - option to create one's own workout (P25, P38, P201, P…		- various programs with different aims (P15, P210, P212) e.g. towards learning the wheelchair-floor-transfer (P15), cardio, stability, meditation (P210) - more advanced exercises (P40, P210), breathing exercises (P210) - option to choose duration if the workout (P210) - option to add new exercises (P38) - integration of an exchange platform and a map, where users can post or add sport facilities,…
		EXERCISE DIARY
		Notes from exercise diary		no feedback given	- changing the position constantly is challenging - error message: workout for the current day could not be displayed, completed yesterday's workout instead	- left out exercises on the floor - changed order of the exercises - 100 repetitions - error message: workout could not be displayed	- added mobilization and stretching exercises - too many exercises targeting everyday movement (wheelchair tilts, dips) - changed order of exercises to avoid tranferring out of and back into the wheelchair - absence due to sickness, work, case of death in the family, app down time - after down time: more stretching exercises, really nice program, exercises did them good - not enough time to chang…	- left out exercises on the floor - error message: workout for the current day could not be displayed, completed yesterday's workout instead - left out exercises in a bend over position due to an impairment of the hip - more time needed between timed exercises - unilateral exercises should be demonstrated for both sides in the video - left out the second workout part twice due to the duration of …	no feedback given	- exercises are quite easy - changing the settings did not have an effect - got the same exercises over and over again - does not consider the exercise feedback "too hard" After down time: - greater variety of exercises --> more challenging - left out a lot of exercises	no feedback given	- switching between (timed) exercises on the floor and in the wheelchair	- took a break for one week due to stitches - did not finish exercises, felt unwell - did not finish exercises because it was already 11 pm	no feedback given	- transfer between floor and wheelchair is not possible - adjusted floor exercises so he could do them in the wheelchair - not enough time to change the attachment of the resistance band - training was great - some exercises can not be blocked - not enought time to switch sides or change position before a timed exercise	- app does not record and save the time needed to complete the workout - the app lacks a training log - no option to switch or block exercises	- transfers between floor and wheelchair are impractical - training feels good, increases vitality, is fun, stimulates blood circulation - stimulated blood flow, subjective perception of cold has changed - feels good to work though the exercises - puts you in a good mood - liked the program, announcements are motivating - improved physical awareness - resistance band is sufficient - likes the gre…	- unsufficient time to change sides for unilateral exercises, it takes time to place the leg on the chair (for stretching exercise) - health problems (NOTE: unrelated to intervention) - too many repetitions for "reversed butterfly", retrospectively, the workload was too heavy - too many repetitions "half package" (45x)	- doing unilateral exercises on both sides increases the total duration	no feedback given	- would appreciate the audio narrator to speak in a more motivating manner - implementation of stretching exercises - floor exercises within the cool-down are too effortful - wheelchair mobility exercises quickly make you more confident when tilting - progression from 18 to 35 repetitions for "Reverse Dips" is heavy - "Alligator Roll" is not possible - "half package in sitting" is not possible. W…	ADHERENCE - left out floor exercises (P35, P36) - left out a lot of exercises (P14) - left out the second workout part twice due to the duration of the warm-up and first workout part (50-60) minutes. Time cap? (P36) BARRIERS - absence due to sickness, work, unexpected events, app down time (P23, P207, P41) OVERALL SATISFACTION - training was great (P200) - feels good to work though the exercises,…		- improved physical awareness (P39) - improved wheelchair mobility (P212) EQUIPMENT - changing the position constantly is challenging (P06, P200) - resistance band is sufficient (P39) EXERCISES - added mobilization and stretching exercises (P23, P212) - too many exercises targeting everyday movement (wheelchair tilts, dips) (P23) - exercises quite easy (P14) - alligator roll not possible (P212) V…

## Sheet: Usability
	Usability
				P12	P06	P35	P23	P36	P25	P14	P38	P201	P207	P15	P200	P206	P39	P41	P40	P210	P212	SUMMARY
	Characteristics	Age		65	45	63	56	62	54	29	32	26	25	54	57	44	51	60	56	51	56	mean 50 (SD 12)
		Smartphone literacy		3 - alright	2 - good	3 - alright	2 - good	2 - good	1 - excellent	1 - excellent	3 - alright	3 - alright	2 - good	3 - alright	1 - excellent	2 - good	3 - alright	2 - good	1 - excellent	2 - good	1 - excellent	1 (n=5); 2 (n=8); 3 (n=4); 4 (n=1)
	QUAN	System Usability Score		82.5	87.5	70	90	90	87.5	97.5	67.5	85	55	95	80	72.5	97.5	95	90	90	95	mean 84.02 (SD 10.86) median 88.75 (IQR 16.9)
	QUAL	Interview Category	Codes, n
		Ease of use	64	would have liked a preview of the following exercise during the workout 01_PG_Transkript_TN12: 23 - 43 (0) all in all the ease of use was alright and the app is usable 01_PG_Transkript_TN12: 158 - 161 (0) exercise preview would help to prepare especially for timed exercises 01_PG_Transkript_TN12: 162 - 163 (0) ease of use was good, found and used setting options 01_PG_Transkript_TN12: 164 - 171 (…	very user-friendly, intuitive, easy to use 02_PG_Transkript_TN06: 83 - 86 (0) registration was simple 02_PG_Transkript_TN06: 87 - 88 (0)	easy to use 03_PG_Transkript_TN35: 12 - 12 (0) participant doesn't speak English - exercise names should be in German 03_PG_Transkript_TN35: 14 - 22 (0) number of rounds is difficult to see NOTE: the participant did not know, that he had to start the workout by pushing the play button and only used the overview for training. Thus, the app did not count the rounds completed 03_PG_Transkript_TN35: …	user-friendlyness was good, no problem, intuitive 04_PG_Transkript_TN23: 61 - 68 (0)	was great 05_PG_Transkript_TN36: 26 - 26 (0) very user-friendly, used filters 05_PG_Transkript_TN36: 135 - 142 (0)	simple design was appealing and appropriate 06_PG_Transkript_TN25: 29 - 31 (0) settings were somewhat hidden, but wasn't a problem 06_PG_Transkript_TN25: 65 - 65 (0) easy to use; did not immediatly understand how to skip to the next exercise; finds app tutorials annoying and prefers discovering the app on her own 06_PG_Transkript_TN25: 66 - 78 (0) registration went smoothly 06_PG_Transkript_TN25:…	very easy to use, liked the presentation of the exercise catalog and the option to block exercises 07_PG_Transkript_TN14: 18 - 18 (0) workout overview was great to prepare for the exercises and attach the resistance band 07_PG_Transkript_TN14: 18 - 18 (0) App is in potrait mode; sometimes difficult to place the phone upright 07_PG_Transkript_TN14: 20 - 20 (0) screen saver has to be turned of 07_P…	did not know blocking exercises was possible 09_PG_Transkript_TN38: 55 - 57 (0) user-friendly, but hasn't really looked into it 09_PG_Transkript_TN38: 78 - 79 (0)	display auto-locked while using the app 15_PG_Transkript_TN201: 23 - 23 (0) app is structured well 15_PG_Transkript_TN201: 65 - 65 (0) very user-friendly, but works in the IT field; skipped exercises when accidentally touching the screen 15_PG_Transkript_TN201: 70 - 71 (0)	did not start workout mode because he preferred using the overview and being able to change the order of the exercises 16_PG_Transkript_TN207: 38 - 44 (0) did not know blocking exercises was possible 16_PG_Transkript_TN207: 50 - 54 (0) integrate option to block an exercise in workout overview instead of somewhere in the settings 16_PG_Transkript_TN207: 60 - 62 (0) easy to use, didn't have difficu…	if you know how to use it, it runs smoothly 10_PG_Transkript_TN15: 101 - 102 (0) accidentally touched screen and skipped to the next exercise; possible solution: touch and hold for x seconds to go to the next exercise 10_PG_Transkript_TN15: 102 - 104 (0) did not have trouble finding settings, but did not look deeper into them 10_PG_Transkript_TN15: 109 - 112 (0)	easy to use, comprehensible 13_PG_Transkript_TN200: 6 - 6 (0) preview of the next exercise during the workout; manual start of holding exercises (instead of automatic start after a countdown) in order to have enough time to get in position 13_PG_Transkript_TN200: 22 - 24 (0) accidentally jumped to the next exercise by touching the display 13_PG_Transkript_TN200: 26 - 26 (0) quite good 13_PG_Trans…	description of filters for physical capacities are unclear 17_PG_Transkipt_TN206: 6 - 6 (0) easy to use, intuitive, no suggestions for improvement 17_PG_Transkipt_TN206: 69 - 72 (0)	Accidentally touched the screen and jumped to the next exercise; possible solution: controlling the app via a smartwatch 08_PG_Aufnahme_TN39: 19 - 29 (0) Ease of use was very good except for the accidental skipping of the exercises 08_PG_Aufnahme_TN39: 35 - 36 (0) was surprised at how smoothly the app ran; son helped them install the app 08_PG_Aufnahme_TN39: 37 - 38 (0) felt that the order of the…	did not notice the pause button but otherwise had no trouble using the app 11_PG_Aufnahme_TN41: 64 - 65 (0) found the features exactly where they expected them to be 11_PG_Aufnahme_TN41: 66 - 67 (0) would probably not have found the settings without instructions but did not look for them because the training was feasible 11_PG_Aufnahme_TN41: 70 - 75 (0)	was good and comprehensible 12_PG_Transkript_TN40: 137 - 138 (0) Filter settings should be moved from the profile to the other settings to find them more easily 12_PG_Transkript_TN40: 149 - 160 (0)	super easy to use 14_PG_Transkript_TN210: 76 - 77 (0)	generally intuitive, only the description of the physical capacity filters was confusing 18_PG_Transkript_TN212: 44 - 45 (0)	- would have liked a preview of the following exercise during the workout (P12, P200) - all in all the app is user-friendly (P12, P15, P25, P35, P38, P40, P41, P200, P207, P212) - very user-friendly (P06, P23, P36, P14, P201, P206, P39, P210) - app made sense/is structured well (P14, P201) - intuitive (P06, P23, P41, P206, P212) - app is not intuitive (P35) - found filter options (P12, P36, P25, …		- integrate option to block an exercise in workout overview instead of somewhere in the settings (P207) - exercise names should be in German (P35) - integrated app tutorial would have been helpful (P35) - does not like app tutorials (P25) - simple design was appealing and appropriate (P25) - would be helpful to be able to use app in landscape mode (on tablet) (P14) - screensaver interferes, has t…
		Exercise diary
		Notes from exercise diary		no feedback given	no feedback regarding the usability	no feedback regarding the usability	no feedback regarding the usability	no feedback regarding the usability	no feedback given	- liked workout overview - app is easy to use - would prefer a landscape mode to use on her tablet - screen saver should be turned off	no feedback given	- screen constantly went black - button to go to the next exercise	no feedback regarding the usability	no feedback given	- no possibilty to go back the previous exercise after accidently touching the screen and skipping it - workout overview is not always accurate - no preview of the next exercise	no feedback regarding the usability	- first session: felt a bit unconfident using the app - fixating the resistance band without an exercise preview is challenging - accidentally touched the screen and skipped an exercise	no feedback regarding the usability	no feedback regarding the usability	no feedback given	- description of physical capacity settings unclear	- liked workout overview (P14) - workout overview is not always accurate (P200) - app is easy to use P14) - would prefer a landscape mode to use on their tablet P14) - screen saver should be turned off (P14, P201) - button to go to the next exercise (P201)		- no preview of the next exercise (P200, P39), makes fixating the resistance band challenging (P39) - accidently touched the screen and skipped exercise (P200, P39), no possibilty to go back the previous exercise (P200) - first session: felt a bit unconfident using the app (P39) - description of physical capacity settings unclear (P212)

## Sheet: Safety
	Safety
				P12	P06	P35	P23	P36	P25	P14	P38	P201	P207	P15	P200	P206	P39	P41	P40	P210	P212	SUMMARY
	Characteristics	Age		65	45	63	56	62	54	29	32	26	25	54	57	44	51	60	56	51	56	mean 50 (SD 12)
		Time since injury		14	15	6	38	39	1.5	3	2	4	5	38	28	3	31	6	39	5	8	mean 16 (SD 15)
	QUAN	Severe adverse events / adverse events		0	0	0	0	0	0	0	0	0	0	0	0	0	0	0	0	0	0	0
	QUAL	Interview Category	Codes, n
		Perceived safety	38	felt safe, but someone, who cannot tilt the wheelchair might have problems 01_PG_Transkript_TN12: 186 - 191 (0) did not need support 01_PG_Transkript_TN12: 202 - 203 (0)	phyiscal therapists secured wheelchair mobility drills 02_PG_Transkript_TN06: 58 - 58 (0) felt safe 02_PG_Transkript_TN06: 59 - 60 (0)	felt safe 03_PG_Transkript_TN35: 159 - 160 (0) there was nothing compromising the safety of the program 03_PG_Transkript_TN35: 163 - 164 (0) safety advice was sufficient 03_PG_Transkript_TN35: 164 - 166 (0)	felt safe without exception, did not ask for advice or support 04_PG_Transkript_TN23: 93 - 96 (0)	felt safe, stood against the wall during overhead exercises 05_PG_Transkript_TN36: 119 - 124 (0) did not ask for health professional's advice or support 05_PG_Transkript_TN36: 131 - 134 (0)	felt insecure during wheelchair mobility drills only, left them out 06_PG_Transkript_TN25: 112 - 119 (0) did not ask for help or advice 06_PG_Transkript_TN25: 120 - 121 (0)	heels of hand were sore after three rounds of burpees and dips, better after putting on gloves 07_PG_Transkript_TN14: 62 - 62 (0) felt safe even during wheelchair mobilization drills 07_PG_Transkript_TN14: 95 - 98 (0) did not ask for help 07_PG_Transkript_TN14: 101 - 102 (0)	felt safe 09_PG_Transkript_TN38: 108 - 109 (0)	felt safe 15_PG_Transkript_TN201: 98 - 99 (0) did not require a health professional's support or advice 15_PG_Transkript_TN201: 100 - 103 (0)	felt safe 16_PG_Transkript_TN207: 115 - 116 (0) asked physical therapist for feedback on exercise performance 16_PG_Transkript_TN207: 117 - 118 (0)	felt safe, exercise could be adapted to one's capabilities thanks to the two exercise alternatives shown in the video 10_PG_Transkript_TN15: 57 - 62 (0) did not ask for advice or support 10_PG_Transkript_TN15: 121 - 122 (0) did not get hurt 10_PG_Transkript_TN15: 146 - 146 (0)	felt safe; knows where his limits are after 30 years using a wheelchair 13_PG_Transkript_TN200: 63 - 64 (0)	felt safe, no exercise felt too risky; was not scared to get injured 17_PG_Transkipt_TN206: 55 - 58 (0) did not ask for a health care professional's feedback 17_PG_Transkipt_TN206: 59 - 60 (0)	felt safe 08_PG_Aufnahme_TN39: 93 - 96 (0) showed their physical therapist an exercise they were having trouble with keeping their balance; physical therapist showed little empathy and demonstrated how they could use a table or a wall for support 08_PG_Aufnahme_TN39: 99 - 100 (0) appreciated safety advice before each session; facilitated them using the toilet before the training 08_PG_Aufnahme_TN…	showed a few exercises to their physical therapist to make sure they were performed correctly 11_PG_Aufnahme_TN41: 36 - 36 (0) Felt safe but slipped off his wheelchair once while doing the reversed butterfly exercise 11_PG_Aufnahme_TN41: 121 - 122 (0) asking their physical therapist for feedback was unrelated to their feelings of safety 11_PG_Aufnahme_TN41: 123 - 124 (0) felt safe during wheelcha…	always felt safe 12_PG_Transkript_TN40: 57 - 58 (0)	felt safe, also during wheelchair mobility exercises 14_PG_Transkript_TN210: 86 - 89 (0) did not ask physical therapists for advice or support 14_PG_Transkript_TN210: 90 - 97 (0)	felt safe but left out one wheelchair mobility exercise (high to low wheely) when noone was there to support them 18_PG_Transkript_TN212: 32 - 33 (0) wanted to ask a physical therapist to support her in doing the wheelchair mobility exercise she left out but then forgot about it 18_PG_Transkript_TN212: 34 - 37 (0)	- felt safe (P12, P06, P35, P23, P36, P14, P38, P201, P207, P15, P200, P206, P39, P41, P40, P210, P212) - exercise could be adapted to one's capabilities thanks to the two exercise alternatives shown in the video (P15) - knows where their limits are (P200) - did not need support (P12, P23, P36, P201) - did not ask for support (P25, P14, P15, P206, P210) - physical therapists secured wheelchair mo…
		EXERCISE DIARY
		Notes from exercise diary		no feedback given	no feedback regarding safety	no feedback regarding safety	no feedback regarding safety	no feedback regarding safety	no feedback given	- heel of the hands were sore after numerous Burpees and Reverse Dips from Wheelchair --> put on gloves - gloves are needed for exercises where you have to push yourself up	no feedback given	no feedback regarding safety	no feedback regarding safety	no feedback given	no feedback regarding safety	no feedback regarding safety	no feedback regarding safety	no feedback regarding safety	no feedback regarding safety	no feedback given	no feedback regarding safety	- heel of the hands were sore after numerous Burpees and Reverse Dips from Wheelchair --> put on gloves (P14)

## Sheet: Original quotes
Comparison of cases and coded segments
Participant	P12	P06	P35	P23	P36	P25	P14	P38	P201	P207	P15	P200	P206	P39	P41	P40	P210	P212
Prior experience with exercise apps	wie viel Erfahrung du einfach grundsätzlich mit Gesundheits- oder mit Sportapps vorher schon hattest. #00:00:11-4# P12: Mit Apps gar keine. #00:00:12-2# I: Mit Apps gar keine. // Also Gesundheitsapps, oder? // #00:00:15-5# P12: // Gar keine. Null, null. // Nein null, null. #00:00:13-6# Ich habe einfach Sport gemacht, aber keine Apps benutzt. #00:00:19-9# 01_PG_Transkript_TN12: 14 - 17 (0) P12: Ne…	wie viel Erfahrung du so mit der Nutzung von Sportapps vorher hattest? Sportapps, Fitnessapps. P06: Grundsätzlich habe ich eigentlich nur Apps genutzt, um irgendwelche Trainingseinheiten zu tracken, also Entfernung, Zeit, Höhenmeter etc. / I: Was für Apps hast du da benutzt? P06: Also den Sportstracker z.B. oder ja, wenn man jetzt einen Garmin am Rad hat, eben ein Garmingerät oder so was. Aber an…	Und ich würde gerne total allgemein einsteigen und fragen hattest du Vorerfahrung mit Gesundheits- oder Sportapps? P035: Nein. I: Nein, // gar keine //. P035: // Absolut gar nicht, nein // 03_PG_Transkript_TN35: 1 - 4 (0)	Dann würde ich gerne erst einmal allgemein wissen, ich weiß nicht mehr genau, was du angekreuzt hattest, hattest du vorher schon Erfahrungen mit Sport oder mit Fitnessapps? P23: Nein, ich hatte noch keine Erfahrung. Genau. Also auch mit Apps nicht. Was ich ab und zu gemacht hatte, war einfach so auf YouTube mir Videos angeschaut und danach irgendwas mitgemacht. 04_PG_Transkript_TN23: 1 - 2 (0)	Sag nochmal, hattest du vorher schon Erfahrungen mit Gesundheitsapps oder Fitnessapps? P36: Nein, nur die, (unv., undeutliche Aussprache) auf diesen Sportuhren, auf diesen Watches, aber ansonsten das hat genervt. Das ist auch direkt so präzise wie hier so die Anleitung, ist gar nicht. 05_PG_Transkript_TN36: 1 - 2 (0)	Sag noch mal, hattest du vorher schon Erfahrung mit Fitness oder Gesundheitsapps? P25: Ähm, App nicht direkt. Beziehungsweise in Corona Zeiten habe ich die App dann auf dem Rechner vom Fitnessstudio genutzt. I: Ah, okay. P25: Ich hab's dann über den Rechner gemacht und die hatten so, dass man sich da die Kurse quasi angucken konnte und machen konnte und das habe ich in Corona Zeiten genutzt. I: A…	Sag mir mal zu Beginn, ob du vorher schon Erfahrung mit Fitnessapps irgendwie hattest. P14: Also mit solchen Übungen noch nicht. Also mit Fitnessapps überhaupt gar nicht. Das war wirklich meine erste Erfahrung. Auch vor meiner Erkrankung war ich weit, weit, weit davon entfernt, überhaupt fit zu sein. Und seit meiner Erkrankung mache ich eigentlich regelmäßiger Sport, komischerweise. Aber davor üb…	I: Aufnahme läuft. Dann, ja, erst mal allgemein, hast du vorher schon Erfahrung mit so Fitness Apps oder irgendwie so.. P38: Nein, gar nicht. 09_PG_Transkript_TN38: 24 - 25 (0)	Hattest du vorher schon mal Fitnessapps benutzt oder Gesundheitsapps? P201: Ähm, nein, eigentlich nicht. Eigentlich nicht und besonders auch nicht jetzt in der Zeit im Rollstuhl. Ich hatte mich dann umgehend für das Fitnessstudio angemeldet und dann war das eigentlich obsolet. Diese Fitnessapps. Genau. 15_PG_Transkript_TN201: 40 - 41 (0)	I: Aufnahme läuft und zu Beginn würde mich einmal interessieren, ob du vorher schon einmal Fitness- oder Gesundheitsapps benutzt hast? P207: Nein, tatsächlich nicht. 16_PG_Transkript_TN207: 21 - 22 (0)	Hattest du vorher schon Erfahrung mit Fitnessapps? TN15: Fitnessapps - Nein, weil die meisten einfach nicht für den Rollstuhl oder die Bewegung aus dem Rollstuhl heraus ausgelegt sind. 10_PG_Transkript_TN15: 1 - 2 (0)	am Anfang würde ich gerne einmal von dir wissen, ob du vorher schon Erfahrungen mit Fitness- oder Gesundheitsapps hattest? TN200: Nein. 13_PG_Transkript_TN200: 1 - 2 (0)	I: Hattest du vorher schon Erfahrung mit Fitnessapps oder Gesundheitsapps? TN206: Hm. (verneint) 17_PG_Transkipt_TN206: 115 - 116 (0)	Dann würde ich gerne erst mal allgemein damit einsteigen, ob du vorher schon mal irgendwie Erfahrung mit so Fitnessapps hattest. P39: Nee, hatte ich noch nie. Und ich wäre jetzt auch nicht auf die Idee gekommen, so was zu nutzen. I: Okay. Und wie bist du dann jetzt darauf gekommen? P39: Ich habe über die FGQ habe ich den Link per Email bekommen. 08_PG_Aufnahme_TN39: 1 - 4 (0)	I: Los geht’s. Dann vielleicht zu Anfang ganz allgemein. Hattest du vorher schon einmal Erfahrung mit irgendwie so Sport- oder Gesundheitsapps? P41: Nein, nein, eigentlich nur Vorurteile. 11_PG_Aufnahme_TN41: 9 - 10 (0)	I: Okay, die Aufnahme läuft und dann würde ich gerne mit der Frage starten, ob du vorher schon Erfahrungen mit Trainingsapps hattest? P40: Ja teilweise mit Runtastic. Es ist nicht für Rollstuhlfahrer geeignet. Nicht so ganz. Aber für Handbiken oder so Streckenmessung ja. Ansonsten Nein. Keine. 12_PG_Transkript_TN40: 1 - 2 (0)	Hattest du vorher schon mal Erfahrungen irgendwie mit Fitnessapps oder Gesundheitsapps? P210: Ja, hatte ich. Und ich habe auch nach ganz gezielt nach Apps für Mobilitätseingeschränkte oder Querschnittspatienten gesucht, habe da aber nichts gefunden und habe das eine oder andere ausprobiert an Apps, die ich finden konnte. Also Stichwort Hockergymnastik und so Geschichten. Und von daher war ich da …	Hattest du vorher schon irgendwie Vorerfahrungen mit Sport oder Gesundheitsapps? P212: Hm. Vor meinem Unfall mit Sport ja, aber nicht mit Apps. Da habe ich damals das nicht mit Apps gemacht, sondern bin entweder ins Fitnessstudio gegangen oder bin hier gelaufen viel. Ähm, nach meinem Unfall gar nicht. Also Sport, Handbike. Also ich habe so ein bisschen auch hier so ein Motomed, wo ich mit trainie…
Satisfaction
Overall satisfaction	Gesamttraining ist eigentlich in Ordnung. Und das will ich auch wieder benutzen. Also, das hat irgendwie Spaß gemacht so ein bisschen. 01_PG_Transkript_TN12: 19 - 19 (0) Ähm, Sonst noch etwas, was dir gut gefallen hat an der App? #00:14:29-5# P12: (...) Ich sag mal so, da war nichts Schlechtes bei. Also (...) eigentlich ist alles durch. #00:14:38-6# 01_PG_Transkript_TN12: 152 - 153 (0)	Hat dir was gut gefallen daran? P06: In erster Linie das, das eben alles in eine App hineingepackt wird, weil man kann sich natürlich irgendwelche Videos anschauen und Oberkörpertraining und dies und jenes. Also weiß ich nicht, es gibt ja bei YouTube auch viele Möglichkeiten, aber das es eben in der App ist. 02_PG_Transkript_TN06: 7 - 8 (0) Aber ansonsten, nö, finde ich es eigentlich eine ganz ru…	I: Ja. Hat dir das Training Spaß gemacht? Ganz ehrlich? P035: Nein, nein. I: Nein. Was hätte es gebraucht um den Spaß / // das es dir Spaß macht? // P035: // Ja, das ist halt die Frage //. Ich, wie soll ich sagen. Ich fahre lieber irgendwo hin und mache das mit irgendjemand zusammen um dann bestimmte Übungen usw. anstatt stur zu Hause dann das zu machen. Das finde ich persönlich uninteressant, la…	am Ende wirklich sehr begeistert und habe eigentlich sehr gerne mit der App auch trainiert. 04_PG_Transkript_TN23: 6 - 6 (0) P23: Ne, aber ich fand es schön, dass es tatsächlich ja, dass es so abwechslungsreich war. Das hat mir schon gut gefallen. Ich habe mich dann echt auch drauf gefreut oder war dann richtig gespannt, 'was kommt denn jetzt heute?' 04_PG_Transkript_TN23: 78 - 78 (0)	P36: Ansonsten war ich eigentlich zufrieden. 05_PG_Transkript_TN36: 52 - 52 (0)	P25: Nicht einstampfen, da steckt doch so viel Arbeit drin. I: Ja, ja. Ich will es auch nicht, ich möchte es auch weiterentwickeln. P25: Also das fände ich jetzt aber schlimm. I: Ja, ich finde es auch schlimm, finden alle schlimm. Aber vielleicht muss man mal so ein Fundraising oder so was machen, weil für mich ist es halt zum Beispiel so, dass die meine Stelle auch darüber finanziert wird. Und d…	P14: Ja also eigentlich kaum. Frisst auch nicht so viel Akku, weißt du, und ähm eigentlich nicht. Man kann dabei noch währenddessen noch Musik laufen lassen über Spotify. Das geht auch. Das ist auch cool. Und auch wenn der Timer 10,9 also so ein bisschen noch mitzählt hört man trotzdem die Musik. 07_PG_Transkript_TN14: 119 - 119 (0) P14: Die App lädt sogar auch Übungen für übernächste Woche /. I:…	Was hat dir gut gefallen an der App? Gab es etwas, was dir gut gefallen hat? Ähm. P38: Die Kürze und dass es halt durch äh App am Handy halt praktisch immer abrufbar war. 09_PG_Transkript_TN38: 30 - 31 (0) unabhängig davon von Zeitpunkt und Ort 09_PG_Transkript_TN38: 31 - 31 (0)	P201: Also die App ist, also meiner Meinung nach super gut geeignet also für mich halt um gewisse Routinen/ Also ich habe mir halt die Aufgaben jetzt rausgesucht, rausgepickt, muss ich zugeben und da dafür ist es dann halt zur Ideenfindung jetzt bei mir sehr sehr gut geeignet. Es ist halt, keine Ahnung, wenn man in den Krankenhäusern ist und hier und da und jenes, du kriegst immer irgendwie 500, …	Was hat dir/ Oder gab es etwas, was dir gut gefallen hat? Wenn ja, was? P207: Generell finde ich die App an und für sich sehr gut, muss ich sagen. Ähm. Jetzt gerade, ich habe die über den Winter ausprobiert. Ich meine von von Februar bis - weiß ich nicht mehr. Im Winter ganz geschickt, wenn man draußen eh nicht so viel machen kann, macht es durchaus Sinn, dass man sich zu Hause ein bisschen beweg…	TN15: Gut gefallen hat mir, dass mit einfachsten Mitteln einfach Ideen einem gegeben werden, sich zu bewegen und Muskulatur zu ähm ja, zu fordern, zu fördern, ohne großes Equipment oder Fitnessstudio. Einfach für immer und überall, wenn man Internet hat. 10_PG_Transkript_TN15: 6 - 6 (0) TN15: Just im Moment nicht. Wie gesagt, die Offlineversion. Und eben die Situation, dass man Übungen beiderseit…	Also, das wäre / Das war aber klasse, weil man da / das konnte ich, wie gesagt, auf dem beengtem Raum im Schiff erledigen. Das war / ähm, wir sind ans Nordkap hoch gefahren. Ähm, und war echt gut möglich. 13_PG_Transkript_TN200: 6 - 6 (0) Aber für den ersten Schuss war das richtig klasse. 13_PG_Transkript_TN200: 32 - 32 (0)		P39: (...) Ja, grundsätzlich, also es war kein Druck, der ausgeübt wurde, aber es war halt klar, dass / also auf dem Handy sind Übungen und wenn ich da jetzt drauf drücke, dann legen wir mal eben los. Und weil das ja auch jetzt nicht irgendwie eine tagesfüllende Veranstaltung war und eben auch, weil es ja einfach nur mit einem Theraband möglich war, du musstest ja nicht ein halbes Fitnessstudio d…	P41: Nein, aber sonst bin ich ganz begeistert von der App. 11_PG_Aufnahme_TN41: 32 - 32 (0) Sonst irgendetwas, was du noch loswerden willst? #‑8# P41: Ja. Also, ich finde das ganz toll, dass es diese App gibt, dass ihr diese Doktorarbeit und Masterarbeit darüber schreibt mit eurem Kooperationspartnern, das. (...) Und es ist also auch in der Version 1.0 oder so denke ich, die wir jetzt haben, scho…	Gab es etwas, was dir besonders gefallen hat an einer App? P40: Was mir eigentlich insgesamt alles war eigentlich okay für mich, außer die für Fort/ dass es für Fortgeschrittene zu wenig ist. Ja, aber die Idee, dass so ein App zu machen, finde ich im Gesamten gut. 12_PG_Transkript_TN40: 81 - 82 (0)	Also ich war halt total gespannt, wie ihr die Übungen umsetzt, aufbereitet, beschreibt, die dann auch wirklich praktikabel sind oder zusammenstellt auch so vom Mix an Belastungsgeschichten. Von da war ich da extrem neugierig und fand es auch wirklich sehr sehr gut gelöst, muss ich sagen. Fand eure Anleitungen großartig, dass ihr das eben auch mit zweierlei Vortänzerinnen gemacht habt, also eine m…	Einfach die Übungen zu starten, also quasi loszulegen fand ich auch ziemlich einfach. 18_PG_Transkript_TN212: 2 - 2 (0) Gibt es sonst noch irgendwas, was du uns noch mitgeben möchtest? P212: Nein, also es würde mich freuen, wenn ihr da weitermachen könnt. Und wenn die wirklich auch auf den Markt kommen kann, dann tatsächlich also das fände ich total cool, weil wie gesagt, es gibt ja nun nicht so …
Continuation of app usage	will ich auch wieder benutzen 01_PG_Transkript_TN12: 19 - 19 (0) Würdest du auch weiterhin mit der ParaGym App trainieren? #00:27:49-1# P12: Ich würde das mal probieren, ja. #00:27:50-3# 01_PG_Transkript_TN12: 261 - 262 (0)	I: Das heißt würdest du oder kannst du dir vorstellen, die App auch jetzt über den Studienzeitraum hinaus zu nutzen? P06: Ja, ja. 02_PG_Transkript_TN06: 103 - 104 (0)	P035: Das jetzt über eine Studie anzulegen über ein halbes Jahr. Ich glaube nicht, dass ich nach einem halben Jahr noch dabei gewesen. 03_PG_Transkript_TN35: 178 - 178 (0)	Und wenn du jetzt diesen Druck nicht gehabt hättest, dass wir / das du für die Studie quasi zwei bis dreimal die Woche // (unv., Sprecherüberlappung// ? P23: // Ja, das frage ich mich tatsächlich für die Zukunft //, weil ich es schon gerne weitermachen möchte. Ja, ich denke, ich werde mir wirklich vielleicht FESTE Zeiten so in meinen Wochenkalender einplanen. I: Also du würdest mit weitertrainier…	I: Super. Würdest du auch über die Studie hinaus mit dem Prototyp trainieren? P36: Jetzt würde ich sagen ja. I: Und entsprechend mit einer / wenn wir die /. P36: Vielleicht nicht alles, aber vielleicht, wenn ich jetzt runter gehe in meinen Sportraum zum Warmup und so, ist das besser mit einem Theraband. Und wie gesagt, du kriegst gezeigt, was zu machen ist. 05_PG_Transkript_TN36: 207 - 210 (0)	Du hattest ja eben schon gesagt, du würdest auch über die Studie hinaus gerne weiter mit der App trainieren und ich vermute dann auch mit einer marktreife App, also auch mit einer Weiterentwicklung. 06_PG_Transkript_TN25: 166 - 166 (0)	Würdest du noch weiter trainieren damit? P14: AUF JEDEN FALLl. Auf jeden Fall würde ich damit weiter trainieren. 07_PG_Transkript_TN14: 130 - 131 (0) P14: Ich würde es, die App, auf jeden Fall weiterhin nutzen. 07_PG_Transkript_TN14: 161 - 161 (0)	würdest du auch über die Studie hinaus mit dem Prototyp trainieren, Jetzt? P38: Ich glaub schon. Ich weiß allerdings nicht wie/ Also alleine schon interessehalber, um rauszufinden, wie das jetzt ist, wenn ich jetzt gecheckt habe, dass ich Übungen rausschmeißen kann. Ähm, aber vermutlich nicht ansatzweise so häufig. Dann mehr an so Tagen, wo ich dann merke Jo, ich komme heute nicht aus dem Tran od…	im Winter werde ich das auch wieder mehr nutzen, jetzt im Sommer. Ich habe halt ein, ja, blöd gesagt, ein schönes Handbike mit dem ich halt so meine 60, 50-60 Kilometer am Tag mal fahren kann. 15_PG_Transkript_TN201: 47 - 47 (0) I: Würdest du weiter trainieren mit dem Prototypen? P201: Wenn ich dürfte, würde ich ihn gerne weiter nutzen. Wie gesagt, halt. Einfach um da Ideen rauszubekommen. Ich we…	I: Würdest du sie weiter benutzen? Oder in dem Zustand nicht? P207: Doch, würde ich tatsächlich machen. So lange sie jetzt/ ein einmaliger Geldbetrag könnte ich mir tatsächlich vorstellen, aber irgendwie so ein Abo wie Netflix oder so, dass ich jeden Monat, keine Ahnung, zahlen würde ich jetzt nicht. I: Ja. //Nein, ich meine so wie sie jetzt ist, ob du sie für dich/.// P207: // (unv., Sprecherübe…	Ähm, würdest du über die Studie hinaus auch mit der App trainieren? TN15: Klar, weil es einfach Anstöße und Ansporn gibt, wo man sich / Ist es so man steht sich so oft im Weg von einer / mit dem, was kann ich tun. Und wenn von außen ein Impuls kommt und der sagt, "mach doch mal das oder mach doch mal das", dann ist das eine neue Übung, neuer Bewegungsablauf. Jeder kennt ihn, aber man hat ihn einf…	würdest du jetzt auch über die Studie hinaus mit dem Prototyp trainieren? P200: Ja, das war eigentlich so mit dem Rainer vereinbart. Und ich mache das auch nicht mehr dreimal in der Woche. Aber so einmal in der Woche mache ich das. Ähm, dass ich da weiterhin trainiere. Und ich hoffe, dass das ja so weiter bestehen bleibt. 13_PG_Transkript_TN200: 75 - 76 (0)	Kannst du sie dir dennoch vorstellen, sie auch weiterhin zu benutzen? Also den Prototyp jetzt erstmal so wie er ist oder eben dann auch die marktreife Version davon? P206: Gute Frage. Also wenn, dann nur wahrscheinlich im Zusammenhang, dass ich eben auch die anderen sportlichen Aktivitäten sozusagen als Trainingsbuch oder Trainingsaufzeichnung damit integrieren kann. Ja, Ja, Ja. 17_PG_Transkipt_T…	Das heißt, du würdest auch weiter damit trainieren? (unv., nuschelt) P39: Ja, ja. 08_PG_Aufnahme_TN39: 135 - 136 (0)	Würdest du auch über die Studie hinaus mit der App trainieren? #‑4# P41: Ja. Auf jeden Fall. #‑1# 11_PG_Aufnahme_TN41: 145 - 146 (0)	Würdest du weiterhin mit der App trainieren? P40: Ich würde das machen. Ich würde das machen nicht jeden Tag. Wenn die Sonne kommt, ich kann mir gut vorstellen, dass ich viel bike. I: Hm. P40: Oder im Freibad schwimmen gehe. Oder wie auch immer. Dann bevorzuge ich schon die frische Luft. I: Ja, klar. P40: Im Sommer, aber im // Winter / // I: // (unv. Sprecherüberlappung // P40: Wie? I: Rein theor…	P210: Ja, nein, super. Du, und ich habe jetzt gestern kam ja so eine Mail zu der App, dass ich, dass ihr bald keine neuen mehr hochlade. Aber die alten kann ich noch machen oder? Auch in der Testversion. I: Ja. Genau, das kannst du immer noch machen, dass ist nur der Adrian stellt jede einzelne Übung händisch ein. Und, genau, jetzt zu Projektende fokussieren wir uns dann auf den Abschluss. Und ge…	I: Würdest du sie weiter benutzen jetzt, die App? P212: Die App? Also ich will sie weiter benutzen. Ich habe allerdings muss ich gestehen, vorm Urlaub habe ich noch mal was gemacht, jetzt, wir sind auch erst am Samstag erst wiedergekommen, muss ich wieder die Kurve jetzt kriegen. Ich werde sie sicherlich nicht drei, drei mal die Woche benutzen, das schaffe ich zeitlich nicht. Also da bin ich, das…
Recommendation	I: Und würdest du das Training, so wie es jetzt erst mal war, weiterempfehlen damit? Also die App weiterempfehlen? ... Kannst du an Peers guten Gewissens ans Herz legen? #00:28:07-4# P12: Doch das funktioniert. #00:28:09-2# 01_PG_Transkript_TN12: 263 - 264 (0)	Würdest du das Training mit der Paragym App weiterempfehlen? P06: Auf jeden Fall. Weil die Schwelle ist niedrig und man braucht nicht viel Equipment im Grunde. 02_PG_Transkript_TN06: 105 - 106 (0) P06: Ich könnte mir das total gut vorstellen, also in der Physiotherapie Praxis in der ich trainiere, da kommen ganz viele, ganz frisch Verletzte und Aufenthaltszeiten in den Kliniken sind ja mittlerwei…	Würdest du denn grundsätzlich das Training mit der App weiterempfehlen? Anderen Rollifahrenden? P035: (...) Im Prinzip ja. Wenn sie jetzt mehr Fitness in, weiß ich nicht was, kriegen wollen, ist es empfehlenswert, bevor man gar nichts macht. 03_PG_Transkript_TN35: 179 - 180 (0) Ich fahre ja jetzt zweimal die Woche ins NIB nach Braunsfeld. Da habe ich ja die Übungen oder die Abwechslung. Da gehe i…	Würdest du das Training mit der App weiterempfehlen?. P23: Ja, das habe ich tatsächlich schon gemacht. Ich bin ja in der FGQ organisiert und wir hatten am Donnerstag so ein Patiententreffen. Es geht ja darum, dass wir dann als Peers auch unsere Erfahrung weitergeben an andere Patienten. Gut, und jetzt habe ich da keine große Vorstellung gemacht, aber einfach so im kleinen Rahmen erzählt, dass ich…	P36: Ja ich wollte nur nochmal drauf hinweisen, dass es so gut wäre. Also ich finde das so, für den ambulanten Rehasport, so die Übungen finde ich top. 05_PG_Transkript_TN36: 86 - 86 (0) P36: Auf jeden Fall finde ich aber die App für solche, die eigentlich keinen Sport Angebot haben, finde ich sehr gut. Also wenig Aufwand. Ich brauche keine großen Materialien, ich glaube so ein Theraband hat jede…	Würdest du sie weiterempfehlen? P25: Ja. 06_PG_Transkript_TN25: 166 - 167 (0) P25: Ich bin ab übernächste Woche dann auch wieder in Herdecke im Ambulanticum, ähm ich würde das jedem da weiter empfehlen. Ich denke es sind auch ganz viele, die es genauso nutzen würden, wie ich es auch machen. 06_PG_Transkript_TN25: 181 - 181 (0)	I: Und würdest du sie auch weiter empfehlen? P14: Natürlich, genau. Also jetzt meinem Nachbar, er ist auch Rollstuhlfahrer, dem möchte ich das auch mal vorstellen. 07_PG_Transkript_TN14: 132 - 133 (0)	würdest du das Training mit der App weiterempfehlen? P38: Ja, ähm. Kommt aber immer drauf an, an wen. So, also ich wüsste ein paar Mitpatienten, wo ich sagen könnte So, Jo, da wäre es vielleicht eine Idee. Mit den Anpassungen wüsste ich nochmal dreimal so viele. Also, weil da gibt es ja halt Leute. Sowohl Paras als auch Tetras. Also ich wüsste sogar ein paar Tetras, denen ich das dann mitgeben wü…	P201: Auf jeden Fall. Also besonders an. (...) Hört sich jetzt vielleicht blöd an, aber ich bin halt schon sehr privilegierte Rollstuhlfahrer mit einer relativ geringen Lähmungshöhe und lauter solchen Sachen. Ich kann halt auch noch vieles anderes im Leben machen und habe halt mehr Bandbreite und mehr Sachen, die mir halt offen stehen. Die ich halt machen kann. I: Ja. P201: Besonders für Menschen…	Würdest du grundsätzlich das Training mit der App weiterempfehlen? P207: Doch. Also im Winter macht das auf jeden Fall Sinn. Gar keine Frage. Kommt glaube ich auch ein bisschen darauf an was für ein Typ Mensch man ist. Dass, wenn jetzt eh schon jemand Schwierigkeiten hat mit Benutzung von Smartphone oder Tablet oder ich weiß gar nicht, gibt es die App auf Windows. Weiß ich nicht. I: Doch, gibt es…	Würdest du das Training mit der weiterempfehlen? TN15: Ja. 10_PG_Transkript_TN15: 167 - 168 (0)	Würdest du das Training mit der App weiterempfehlen? P200: Ja, klar. Wenn es es dann als App gibt. Ähm. Würde ich es / Und wenn man da die anfänglichen, ähm, Schwierigkeiten etwas ausmerzt, dann ist es auch wirklich eine Sache, die man anbieten kann. 13_PG_Transkript_TN200: 91 - 92 (0)	Würdest du es denn grundsätzlich weiterempfehlen, das Training damit? P206: Also wenn mich jemand fragen würde, würde ich schon sagen "Hier. Wenn ihr irgendwie was sucht, was auch sage ich mal, sagen wir, für Rollstuhlfahrer auch geeignet ist, würde ich das auf alle Fälle auf die App hinweisen." Ja klar. Ich weiß jetzt nicht, ich glaube es gibt / Ich glaube wahrscheinlich die einzigste in dem ode…	P39: Ich habe das auch anderen Rollstuhlfahrern gezeigt. Ich war auch bei einer Rollstuhlfahrerin zu Besuch, da habe ich das dann da nach dem Frühstück habe ich gesagt "So, dann machen wir jetzt mal." Da hat sie sich auch sofort dazugesetzt. Da war das Tolle, weil lesen ist ja dann blöd auf dem Handy. Aber dann habe ich das auch so auf den Tisch gestellt und sie hat sich dann das Video angeguckt …	I: Gut, gut. Würdest du das Training weiterempfehlen? #‑0# P41: Würde ich, ja. Ja. #‑7# 11_PG_Aufnahme_TN41: 157 - 158 (0)	P40: Janika, hat eine Frage: Kann sich jemand außer der Studie auch da Einloggen auf das App oder das App auf Handy installieren? I: Ja. P40: Kann das jeder? I: Also, ähm, der Zugang ist natürlich sehr ausgewählt. Das heißt, wenn du den QR Code, den du von uns bekommen hast, weitergibst an Bekannte, dann können die das auch runterladen und das darfst du auch tun. P40: Und die waren da als ich Use…	Und würdest du es auch so weiterempfehlen? Das habe ich jetzt so rausgehört. P210: Ja! Nee, klar. 14_PG_Transkript_TN210: 112 - 113 (0)	Würdest du die App weiterempfehlen? P212: Definitiv ja. 18_PG_Transkript_TN212: 111 - 112 (0)
Training sessions and exercises
Workouts	I: Ja, ähm und mit den verschiedenen Workout-Teilen hat aber /. #00:03:06-2# P12: Das hat funktioniert. #00:03:07-2# 01_PG_Transkript_TN12: 44 - 45 (0) Es kommt immer drauf an, wie oft man das Gummiband wie ändern muss. Ja, und dafür brauche ich relativ lange. Dann läuft natürlich auch die Zeit weg. Das ist natürlich auch klar. Aber ansonsten, ne, kann man lassen. #00:07:17-7# I: Ja. Ähm, wäre da…	P06: Was ich auch schwierig finde, wenn in einem Set sozusagen in einer Serie der Wechsel zwischen Boden und Rollstuhl ist. Das habe ich dann für mich so gelöst einfach, dass ich eben die Übungen am Boden natürlich dann erst am Ende oder am Anfang hintereinander gemacht habe. Also ich habe die Serie sozusagen auseinandergerissen, weil natürlich, wenn ich jetzt Alligator Roll machen soll irgendwie…	was war überhaupt der Sinn der Übungen? Oder was ist der Sinn der Übungen? Muskel stärken, Gewicht abnehmen, das ich Kalorien verbrenne? Was ist denn der Sinn dahinter? Oder was war der erste Sinn dahinter, um so was zu machen? 03_PG_Transkript_TN35: 152 - 152 (0) Was ich, ja, für was vielleicht sonst auch Sinn eurer, dem Ablauf geschuldet ist, das waren bestimmte Übungen, wo man das Band unten u…	Wie fandest du sonst die Gestaltung der Trainingseinheiten? P23: Gut. I: Also den Aufbau? P23: Also eigentlich gut, also auch mit diesem / es war ja immer die erste Einheit das Warmup, fünf Minuten, dann zwei so Trainingseinheiten und dann Cooldown. Hat gut gepasst für mich. 04_PG_Transkript_TN23: 37 - 40 (0) P23: Also die / es gab ja einige Übungen, die im Liegen waren. Die habe ich auf unserem …	P36: Also, was mir aufgefallen ist, es gibt ja Übungen, die werden ja nur einseitig dargestellt. Ich bin aber immer / ich habe / ich sage nur, ich habe zwei Seiten, also mach ich die doppelt. Dann kommst du aber mit dem Zeitschema etwas, was vorgegeben ist, bei dem Warmup, also das hat mich z. B. überhaupt nicht interessiert, jetzt wenn mein Warmup bei mir zehn Minuten gedauert hat und dann hat e…	Und für mich war es halt / das wirst du wahrscheinlich auch schon gehört haben, wenn du wirklich eingeschränkt bist und du hast diese Übungen, die schnell hintereinander kommen, ich hatte drei Thera-Bänder, das eine hatte ich dann an der Sprossenwand. Das andere hatte ich unter dem Kissen klemmen, also so schnell wär ich sonst nicht gewesen. Und dann habe ich halt tatsächlich zwei, dreimal einfac…	Und ich fand es auch gut, dass man / man hatte ja auch eben manchmal auch drei Übungsphasen. Einmal Warmup und dann eben diese Pull- oder eben Schulterübungen und dass man eben auch diese Minuten-Anzeige bekommt, dass man maximal 18 Minuten / dass man das jetzt auch nicht übertreiben soll, dass man / das fande ich auch immer sehr gut. Man hatte / also für auch so für Laien ist es eigentlich auch …	P38: Ähm. Ganz gut. Ich habe nicht immer verstanden, wie die Pausen dazwischen platziert waren. Welche/ wenn welche da waren. Ähm. Also manchmal habe ich dann gedacht. Okay, JETZT ist eine Pause. Warum? Und manchmal hätte ich dann halt gedacht okay, sollte jetzt nicht eine, also so, habe ich/ Aber dann wahrscheinlich einfach dann von der Intention dann halt nicht so, ähm, geblickt gehabt. 09_PG_T…	Was mir aber aufgefallen war, war, dass es gewisse Übungen gab. Die ähm, die dann auch in so in einer gewissen Zeit erfüllt werden mussten. Das heißt, da lief dann dementsprechend der Countdown runter. Nur eine Übung war dann sozusagen im Rollstuhl. Irgendwie, ähm, sich am Türrahmen dehnen und die nächste war dann auf dem Boden irgendwelche Aufgaben erfüllen und danach war die dann wieder im Roll…	Ich habe, seit ich die App nutze, habe ich auch weniger Schmerzen in Schultern und Rücken. Also von dem her bin ich doch positiv überrascht, muss ich sagen. Von dem her bin ich an für sich mit dem Bewegungsablauf und so zufrieden. 16_PG_Transkript_TN207: 30 - 30 (0) P207: Ich habe mich dann immer so durchgeklickt und habe dann gedacht ‚Ah ja, jetzt das, jetzt das.‘ Dann habe ich auch nicht ganz d…	TN15: Was mir nicht so gut gefallen hat bzw. wo ich mich bei schwer tue. Das sind dann so diese kompletten Positionswechsel. Raus aus dem Rollstuhl auf den Boden ohne Hilfsperson etc. dann schwierig oder nicht machbar. Oder wenn man dann sagt okay, du kannst diese Übung dann auch einfach, leg dich ins Bett, was wieder gehen würde, aber der Ablauf dahin ist mehr zeitintensiv als die schlüssige Tra…	Ja, dann, Ich hab die Übung, wo ich aus dem Rollstuhl raus muss, habe ich gecancelt. Da war es aber so, manche Übungen konnte ich gar nicht canceln. In der Zwischenzeit kann ich sie alle canceln. Aber manche Übungen, wo ich sie angefangen hab, konnte ich gar nicht ausixen. Und dann habe ich sie halt so gut wie möglich im Rollstuhl gemacht. Ähm, generell, wenn man auch bei fitteren Rollis, wirst d…	wie fandest du sonst die Gestaltung der Trainingseinheiten? Also zusätzlich zu dem, was du schon gesagt hast, da würde ich gerne mal irgendwie genauer darauf eingehen. Ähm. P206: Also es gab ja dieses Aufwärmen und das dann / Äh, ja, das / Ich kann das jetzt, sag ich mal, gar nicht so arg bewerten. Ich habe das einfach so gemacht und für mich war es okay, ja. Also Aufwärmen, dann die Übung und da…	Wie fandest du die Trainingseinheiten? P39: Fand ich gut. Ähm und so vom Gefühl her sind die auch ein bisschen ausgeweitet worden, dann. Das fand ich schön. Also dieser Hauptblog ist mehr geworden. Das fand ich gut und was ich für meine persönliche / Also wenn ich selber so spazieren gegangen bin oder irgendwas für meine Fitness tu, dann habe ich eigentlich das Aufwärmen und das Ausgleiten dann e…	Gab es sonst noch etwas, was dir nicht so gut an der App gefallen hat? P41: (...) Ja das einzige das fiel mir gleich so zu Anfang auf. Da gab es eine Übung, da musste man glaube ich das Bein auf einen Stuhl stellen und das war so im Sekundentakt. Die Übung davor und die Übung selbst. Und da hatte man überhaupt keine Möglichkeit, sich vorzubereiten, weil das dauert ja ein paar Sekunden, bis ich me…	Also für dich war es oder war es zu wenig intensiv oder was? Woran genau lag es, kannst du das P40: Zu wenig intensiv. An der Intensität. Und ich würde so nicht so breit, wenn ich Training mache. Da sind die Übungen oder die Sätze nicht so breit, nicht so viele Auswahl. Das ist zu breites Spektrum für ein Training. Das heißt, ein Training wäre so für fünf Arten von Sätzen von Einheiten. I: Hm. P4…	und dann gab es manchmal so Kombinationen, aber das habt ihr bestimmt oft genug im Feedback bekommen, dass man zwischendurch mal auf die Matte musste. Und du hast natürlich keinen Bock drauf, wenn du / Gut, das ist auch ein Workout dann wieder in Rollstuhl zurück, aber irgendwie machst du es dann doch nicht, wenn du zu lang dich umrüsten musst zwischen Theraband hier wickeln, Theraband dort wicke…	Dann hatte ich so ein paar Sachen, eine Übung zum Beispiel, wo ich auf den Boden hätte gehen müssen, um mich dann irgendwie zu rollen. Also ich habe das hier morgens um fünf gemacht, meine Trainingseinheit und da war noch keiner wach und allein in Rollstuhl und wieder raus, geht mit Hilfsmitteln, es dauert so lang, da wäre ich nicht fertig geworden. Also die habe ich weggelassen. Dann habe ich ge…
Perceived Effects	Dann sonst noch mal auf das Training. Hast du das Gefühl, durch das Training hat sich etwas verändert? Also im Sinne von Trainingseffekten? #00:22:15-1# P12: Dafür war es bei mir teilweise zu kurz, weil eben ich bin nicht für die Kraftübung so gedacht, sondern schon mehr für die Ausdauer. Und dafür ist das nicht so der ganz große Renner. #00:22:27-7# I: Okay, also dafür / #00:22:30-1# P12: So für…	P06: Ja, wie gesagt diese Wheelchair Sachen, da habe ich mir, die hatte ich öfters dabei und wenn sie aber mir zu tricky waren, also da gibt es ja imme diese Stabilisationssache, wo man WEIT an die Grenze gehen sollte, das habe ich dann meist mit meiner Physiotherapeutin gemacht. Einfach für den Kopf. Damit sie eben hinten ist. Also um jetzt da nicht umzukippen oder so, aber ja, das ist aber was,…	war natürlich auch was kurz das Ganze um was zu erreichen. I: Die Studienlänge meinst du? Diese sechs Wochen waren kurz? P035: Ja gut, ich war ja / War ich bei der ersten Woche mit dabei? Weil das Enddatum stand ja fest bei eurer Studie. Jetzt weiß ich ja nicht /. I: Du hast sechs Wochen trainiert. Genau. P035: Ja? I: Ja. 03_PG_Transkript_TN35: 146 - 151 (0) P035: Na gut, ich kann ja auch / wenn …	P23: Ne und tatsächlich habe ich auch einen Trainingsfortschritt bei mir persönlich jetzt so subjektiv festgestellt. I: OH, inwiefern? P23: Naja, dass irgendwie Übungen am Anfang schwerer fielen und dann leichter. I: Oh GUT, also auch mit der gleichen Intensität, sag ich mal oder mit der ungefähr gleichen Wiederholungszahl? P23: Ja genau, doch schon. Ah und was ich auch gemacht habe, ich meine, m…	I: Ja, cool. Genau so soll es sein. Aber hast du das Gefühl, es hat irgendwelche Effekte? Hat es einen Unterschied für dich gemacht? Hat sich was verändert von DA auf jetzt? P36: Ne, das kann ich ganz schlecht einschätzen und da sind sechs Wochen auch viel zu kurz oder? Um da was zu sehen? I: Kommt immer ein bisschen drauf an. P36: Und da ich ja nebenbei auch noch Sport mache. I: Ja. Aber es ist …	Ich habe schon den Eindruck, dass dadurch / Ich glaube nicht, dass meine Kondition besser ist, aber die Muskulatur, die ich halt dringend brauche, wo ich sonst nix für tue, die wird dadurch sehr gut gestärkt. 06_PG_Transkript_TN25: 17 - 17 (0) I: Gut, also würdest du schon sagen hat sich was verändert durch die Einheiten und du merkst einen Unterschied? P25: Also ich finde für den Oberkörper, für…	wenn ich die Übungen abends gemacht habe, dann konnte ich viel besser schlafen. Also das fande ich / habe ich als super positiv empfunden. Also / weil ich sonst normalerweise nicht so gut schlafe wegen den Spastiken. So drei, fünf Stunden höchstens kann ich schlafen und ich konnte dann wirklich viel besser einschlafen, war viel entspannter. Einfach so ein schönes Programm gemacht, auch wenn es je…	I: Das heißt, die Dauer an sich fandest du auch ausreichend so, oder wie hättest du es dir gewünscht? P38: Ausreichend für was? Also das ist halt dann mehr so ich sag mal, hätte ich jetzt ähm wirklich darauf zugesteuert, dass ich jetzt nach den Wintermonaten, wo halt relativ viel Krankheit dabei war und wenig Bewegung und so, dass ich dann halt wieder Fitness aufbaue, ähm, dann wäre es mir zu wen…	I: Wunderbar. Hast das Gefühl, es hat, ähm hat irgendwie was bewirkt? Es hat was verändert, das Training? P201: Ähm. Weiß ich jetzt nicht, kann ich nicht drauf antworten. Ich habe dann auch kurze Zeit später das Fahrrad bekommen und war dann auch viel mit dem Fahrrad unterwegs. 15_PG_Transkript_TN201: 86 - 87 (0) P201: Aber ja. Insgesamt bin ich dann sozusagen auch wieder aktiver geworden. 15_PG_…	Ich habe, seit ich die App nutze, habe ich auch weniger Schmerzen in Schultern und Rücken. 16_PG_Transkript_TN207: 30 - 30 (0) Gab es sonst noch etwas, was die App für dich irgendwie verändert hat oder das Training mit der App verändert hat? P207: (…) Ähm, im Hinblick in welche Richtung, wovon, was, was gemerkt, was verändert? I: Ähm, ganz offen eigentlich. Also dass zum Beispiel so was wie wenig…	Und dann, wenn man die Übungen entsprechend auch gewissenhaft macht, stellt man fest, Mist, Defizit. Meistens sind es die Übungen, die das Defizit bringen, die entgegen dem Bewegungsablauf im Alltag sind. I: Ja. TN15: Aufrichtung, nach hinten arbeiten usw.. I: Hm. Hast du dahingehend Veränderungen festgestellt? TN15: Je öfter man es tut, desto besser wird's. I: Wie hast du das gemerkt, dass es be…	, es hat gute Ergebnisse. Ich bin fitter geworden. 13_PG_Transkript_TN200: 6 - 6 (0) du hast gesagt, du hast das / Du bist fitter geworden. Wie hast du das festgestellt? Oder was hast du gemerkt? Was hat sich verändert für dich? P200: Also die Beweglichkeit. Du siehst, ich bin nicht der Schlankeste, aber die Beweglichkeit, dass man runter kommt an die Füße oder seitlich runter an die Räder und im…	I: Hatte die App geholfen, körperlich aktiver zu sein? P206: Hm. (...) Nein, ehrlich gesagt nicht. Ich hab jetzt / weil ich jetzt auch / Also ich für mich bin eigentlich auch schon / Also, ich habe dreimal in der Woche Therapie an drei hintereinander folgenden Tagen. So in Summe ungefähr zwei Stunden. Ja, da bin ich schon gut gefordert. Und dann habe ich noch am Freitag, Freitagabend habe ich da …	Anfangs, wenn ich das so überschlagen habe, ich so "boah, das ist aber viel", aber das - erstens geht das ja so rum und die Wirkung, die das ganze erzielt, ist ja total toll. Also ist man dann auch tatsächlich bereit gerne zu investieren. Das fand ich auch klasse. I: Mit der Wirkung meinst du genau was? P39: Ganz oft / Also es war ja zwischendurch noch hat man ja kalte Phasen, oder dass irgendwo …	I: Ja. Und sonst im Alltag oder was dein Wohlbefinden oder die Kraft oder irgendetwas angeht? Vielleicht traust du dir mehr zu? #‑2# P41: Ich glaube dafür war jetzt die Zeit zu kurz und die Umstände zu fies. #‑4# I: Ja. #‑2# P41: Sonst kann ich mir das gut vorstellen, dass das sich sehr positiv auswirkt. #‑0# 11_PG_Aufnahme_TN41: 137 - 140 (0) Hat dir die App geholfen, im Alltag körperlich aktive…	Hast du das Gefühl, durch das Training mit der App hat sich irgendetwas verändert? P40: An mir? Oder ob sich das geändert, verändert / Ob sich das Training verändert hat, oder? I: Für dich. P40: Für mich. I: Ob sich für dich persönlich etwas verändert hat. P40: Äh, ja. Verbesserung gemeint ist, denke ich mir. Ja, das hat verbessert, schon. Die Schwellen, was ich da gemeint habe, mit den Händen vo…	Hattest du das Gefühl, durch das Training mit ParaGym hat sich irgendwas verändert? P210: Ja, also, ich fand schon, dass die, Ähm, ja, doch. Also, die, also auf jeden Fall die Geschmeidigkeit hat sich verändert. Ja, und das gute Gefühl, das bewegt zu haben. Ja, weil manchmal, gerade wenn du halt so und ich hab halt so einen Rechnerjob, weißt du, am Schreibtisch und dann hock ich halt den ganzen T…	Ansonsten ist mir aufgefallen, die Mischung zwischen Übungen, wo ich was quasi mit meinem Körper mache und wo ich mit meinem Rollstuhl arbeiten muss, habe ich zu Anfang gedacht. Naja, antippen kann ich ja eigentlich, aber dadurch, dass man das aus der anderen Übung kommt, machen musste, wo man noch in Action war, dann ruhig bleiben musste und dann zwölfmal hintereinander. Irgendwie habe ich dann …
Equipment	wo man das Band festmacht. Da muss man halt gucken, dass es weniger reißt. 01_PG_Transkript_TN12: 47 - 47 (0) Nur das kann man meines Erachtens kaum mit dem Gummiband machen, Ausdauer. Und da ist dann Armtrainer, Handbike ähnliches angesagt. Oder viel, viel Rollstuhlfahren. Also da wüsste ich jetzt keine Lösung mit den Bändern. Also als reine Ausdauersache. 01_PG_Transkript_TN12: 71 - 71 (0) P12:…	Und im Endeffekt ist es daher darauf hinausgelaufen, dass ich eigentlich nur Theraband-Übungen hatte, was natürlich so über die Zeit dann halt so ein bisschen langweilig wird //. 02_PG_Transkript_TN06: 22 - 22 (0) aber was ja beim Theraband das Problem ist, dass es nicht vergleichbar ist sozusagen. 'Wie habe ich denn jetzt gestern oder vorgestern gezogen? Wie kurz hatte ich das Band da irgendwie?…	I: Ja, wie bist du mit dem Theraband zurecht gekommen? P035: Ja ganz gut. Ganz gut. Ich hatte ein Grünes und Blaues. Das Blaue war das Stärkere, ne?. I: Ja, ja. P035: Das kam mir manchmal schon zu schwach vor. 03_PG_Transkript_TN35: 91 - 94 (0) P035: Das ist so wieder individuell. Was mir / Weiß nicht, dass man ein stärkeres Band nimmt. Weiß ich nicht, ob es noch blau in XXL gibt oder so? Ähm ja.…	P23: Genau. Was ich von Anfang an sehr schön fand, waren die vielen Varianten mit dem Theraband I: Ach schön. P23: Also das hat mir echt gut gefallen. Habe ich eigentlich gedacht 'Mensch, was man alles mit diesem kleinen Teil machen kann'. Und besonders spannend fand ich dann eine Variante, wo man das Theraband irgendwo an der Decke aufhängen sollte, um so DIESE Übung für /. I: Ja, den Latzug. P2…	Und das Equipment? P36: Das ist eigentlich schon sehr schön. Ich muss ganz ehrlich sagen, dieses Band, was du da hast, dieses Theraband, das kannst du überall mit hinnehmen. Und alles andere brauchst du eigentlich gar nicht. Ich muss sagen, jetzt so für Normalgebrauch ist eigentlich / . I: Ist halt eine günstige Lösung, etwas, was wir auch gut zur Verfügung stellen können. P36: Ist auch kein Mate…	und ich hasse Thera-Bänder, das muss ich jetzt einfach mal sagen. 06_PG_Transkript_TN25: 41 - 41 (0) Oder das ich dann / was ich auch weggelassen habe, ich habe immer diese Übungen mit dem Thera-Band von vorne und das konnte ich vorher zum Beispiel nicht. Aber die von der Seite, wo ich mich auch noch seitlich immer rumdrehen muss, also so manche Dinge, da war ich dann vielleicht auch zu bequem, w…	Aber das hat mich wirklich am Anfang TOTAL überrascht, dass man SO viel machen kann. Auch mit so Therabändern oder aus dem Rollstuhl heraus. Das fande ich irgendwie TOTAL beeindruckend. 07_PG_Transkript_TN14: 8 - 8 (0) I: Schön! Gab sonst an Equipment / hat dir das Theraband an Equipment gereicht? P14: Also mir schon, ja und wie gesagt, halt nur noch Handschuhe habe ich angezogen wenn ich Burpees…	Ähm und deswegen hat mir da kein Equipment gefehlt. 09_PG_Transkript_TN38: 141 - 141 (0)		P207: Finde ich eigentlich ganz geschickt. Das mit dem Theraband ist ein bisschen zu Üben. Welches Theraband benutze ich und so das, ähm, ja/ I: Ja, welches/ Hättest du dir noch anderes Equipment gewünscht? P207: Ähm, was heißt anderes Equipment? I: Also zum Beispiel Übungen mit Hanteln oder am Seilzug oder, ja, andere Trainingsgeräte? P207: Da ich einen Seilzug persönlich nicht besitzte, wär das…	Und ja, was mit dem Dynaband / Das ist schon irgendwo eine schöne Sache. Was mir an dem Dynaband per se nicht so gefällt, ist, dass das Bewegungsausmaß von dem Kraftaufwand unterschiedlich ist. Also wenn ich jetzt die Rotatorenmanschette trainiere und in den Übungen auch zu sehen, bei null hängt das Band und ich gehe dann nach außen und spanne das Band und gehe wieder nach innen und null. Und da …	Nee, das war ja auch gut, dass es die Minimalanforderungen, des fokussiert hat, weil dann kann man es ja auch wie gesagt auch im Urlaub oder auf Reisen dann machen. 13_PG_Transkript_TN200: 40 - 40 (0)			I: Gab es noch mehr Equipment, was du dir gewünscht hättest, oder hast du irgendwas zu Hause, wo du sagst, "Ach, das würde ich eigentlich gerne nutzen mit der App."? (...) Oder vielleicht kennst du // (unv., Sprecherüberlappung) //. #‑2# P41: Also so die / direkt / Klar, was man sich vielleicht immer wünscht, ist, dass man überall eine Stange hat, an die man sich hochziehen kann. Ja. (...) Aber s…	P40: Mir fehlende Gewichte, das heißt / I: Also Equipment, schlussendlich, dass du mit dem Gewicht oder mit anderen Equipment eine höhere // Intensität // erzeugen kannst. P40: // Richtig. // 12_PG_Transkript_TN40: 18 - 20 (0)	Ganz, ganz positiv fand ich die Beschreibungen, fand ich die Einfachheit der Übungen mit dem Theraband, was man sich ja auch besorgen kann. 14_PG_Transkript_TN210: 13 - 13 (0) Und da könnte man durchaus auch natürlich noch so ein paar mehr Gimmicks einbauen, die günstig für viele zu haben sind, wie irgendwie so ein paar kleine Hanteln. Haben ja die meisten glaube ich oder so Geschichten. 14_PG_Tr…	Und das andere war noch so eine Übung. Da war, glaube ich, da muss, hätte das Theraband irgendwo oben über ein Reck oder sowas, damit ich ihn so ziehen kann, dann habe ich auch irgendwie, "Wie kriege ich das da jetzt rüber?" Meine Wurfkünste sind auch nicht die besten. Also das waren dann so Übungen, die bei mir einfach logistisch dann ausgefallen sind. 18_PG_Transkript_TN212: 12 - 12 (0) wie war…
Exercises	Waren die Übungen denn soweit passend für dich oder wie würdest du das bewerten? #00:03:16-0# P12: Die waren soweit passend, wie gesagt so ein bisschen ändern wie man sich hinsetzt im Rollstuhl, wo man das Band festmacht. Da muss man halt gucken, dass es weniger reißt. Das ist halt so. Ansonsten die Übungen an sich funktionieren. #00:03:31-5# 01_PG_Transkript_TN12: 46 - 47 (0) P12: Ja, vielleicht…	Ich fand die wahnsinnige, also die große Anzahl der Übungen, fande ich ziemlich gut. Also man hat eben auch sozusagen ein ja, noch ein paar Ideen, die man vielleicht selber schon hatte irgendwie dazu bekommen. Das fand ich total super! Und auch die Sachen z.B. diese Koordinationsübung mit dem Wheelchair, dass / ich meine, ich sitze selber jetzt 15 Jahre im Rollstuhl und ich würde behaupten, dass …	I: Hat dir bei den Übungen, oder wie haben dir die Übungen gefallen, die Übungsauswahl? P035: Es war / Übungsauswahl war, ähm / da ich Schwierigkeiten habe vom Boden wieder in den Rollstuhl zu kommen, habe ich die Bodenübungen ich persönlich jetzt nicht gemacht. (...) Ansonsten waren die Übungen überschaubar sag ich jetzt mal. Es wurde langsam 'ach, das schon wieder oder das schon wieder', aber d…	Ich war erst mal wirklich enttäuscht von den Übungen, die mir in der App vorgeschlagen worden sind, weil ich dachte, das sind ja genau diese Bewegungen, die ich ohnehin täglich mache, so stützen oder ja, verschiedene Sachen mit dem Rollstuhl. So ankippen oder wenden, schnell fahren und so was und habe da eigentlich nicht so richtig so einen Mehrwert gesehen. Habe es dann ein bisschen ergänzt mit …	I: Ja. Haben dir Übungen oder wie fandest du den Übungskatalog, waren die Übungen ausreichend oder haben dir welche gefehlt? P36: Ne, ich finde eigentlich ist relativ komplex und auch abwechslungsreich. 05_PG_Transkript_TN36: 87 - 88 (0) P36: Es sind wirklich genug Übungen da, da habt ihr euch ich wirklich Mühe gegeben. 05_PG_Transkript_TN36: 222 - 222 (0)	Also erstmal fande ich die Übungen sehr abwechslungsreich. Also insgesamt, kann ja nachher noch was dazu sagen, wie ich die Zusammenstellung fande. Aber so, ihr hattet ja wirklich von allem was dabei. 06_PG_Transkript_TN25: 21 - 21 (0) Und am Anfang, das hat sich nachher geändert, hat er mir wirklich immer nur, und ich hasse Thera-Bänder, das muss ich jetzt einfach mal sagen. Also ich habe drei T…	I: Ja, ja. Und diese, ich sag mal so, kleine Erwartung, die du hattest oder das, was du dir vorgestellt hast mit der Palette an Übungen usw. ist das zugetroffen, oder/ P14: Also ich habe, bevor ich überhaupt mit der, mit den Übungen, also mit dem Programm gestartet / Habe ich mir erst mal diese Übungspalette / Das ist ja eine Riesenansammlung, ist ja fast wie eine Bibliothek an Übungen die man da…	Also, es ist halt. Ich hätte es jetzt mehr als Ausgleich sozusagen mir erhofft. Ja, da war ein paar Mal, dass, ähm, ich von der Gewichtung von der App, ähm, negativ überrascht war ich mal, dass viele Sachen eigentlich einfach nur genau das was waren, was ich eh in meinem Alltag mache. Also, ähm, zehn Dips zu machen ist völliger Quatsch, weil das ist das, was ich eh permanent mache, für / um meine…	die Übung an sich fand ich super. Also einzelne Übungen mache ich heute auch noch morgens so nach dem Aufwachen. Die sind auch echt gut. 15_PG_Transkript_TN201: 23 - 23 (0) Übungen fand ich gut, 15_PG_Transkript_TN201: 59 - 59 (0) Und genau, das sind halt entsprechende Übungen, die dann machbar sind, auch mit gewissen Herausforderungen. Dass die einem dann sozusagen angeboten werden, fand ich gut…	Ja, man macht auch mal die Bewegung, wo man sonst nicht gerade macht. Also von dem her, ich sag mal, man dehnt sich so im groben Sinn. 16_PG_Transkript_TN207: 34 - 34 (0)	I: Okay. Wie haben dir sonst die Übungen gefallen? TN15: Die Übung war gut, haben mir gut gefallen. 10_PG_Transkript_TN15: 29 - 30 (0) Und viele Übungen sind / also ich finde das Schöne an der App: Die Übungen sind alle simpel und sie werden einfach im Gedächtnis aufgerufen und zu sagen "Stimmt ja. Kann man ja auch immer tun." Und dann, wenn man die Übungen entsprechend auch gewissenhaft macht, s…	P200: Also da wäre es vielleicht cool, wenn man sagt, okay, ähm, man hat dann ein komplettes Workout. Im Vorfeld wird es angezeigt, dass man das aus dem Rollstuhl draußen hat, dass man quasi einmal umsitzen muss und dann die ganzen Übungen. Ähm, äh, aus dem Rollstuhl hat, ähm, oder dann sagen kann, ähm, okay, du bleibst im Rollstuhl. Aber die Bodenübungen, da haben wir eine alternative Bewegungsm…	Manchmal hätte ich mir gewünscht, dass dass man vielleicht einfach eine Übung auch tauschen kann. Ja. I: Dass man sagen kann ich möchte die und die Alternative dafür haben, meinst du? P206: Genau, genau. Oder dass ich jetzt, was weiß ich, da waren zum Beispiel mal, ich kann mich dran erinnern, da war zum Beispiel mal was, da hätte man praktisch auf den Boden gehen sollen. Aber da hatte ich jetzt,…	Das war ja dann zum Schluss im Grunde dieser, der Superman Hold, der kam ja auch nur noch sehr selten vor, leider. Und der ist ja sehr tödlich für die Rückenmuskulatur. Sehr, sehr schön. (lacht). Aber diese in Bauchlage und dann so hochbeugen, das habe ich in abgeschwächter Form gemacht, weil ich es einfach aufgrund der Rückengeschichte nicht so kann, ja. 08_PG_Aufnahme_TN39: 62 - 62 (0) Gab es Ü…	Reversed Butterfly. Die Figur finde ich eigentlich klasse. Die hat mir am besten von allen gefallen. 11_PG_Aufnahme_TN41: 94 - 94 (0) Wie würdest du sonst das, ja, das Abwechslungsreichtum oder auch eben nicht bewerten? P41: (...) Also klar, so nach einer Zeit mal, nach zwei, drei Wochen denkt man "Jetzt könnte mal wieder eine neue Übung." I: Ja. P41: Das hat man dann schon gemerkt, dass es dann …	Wie fandest du sonst insgesamt das / Was heißt die Auswahl der Übungen, aber, ähm, so insgesamt wir haben ja so ein Übungspool von 76 Übungen, wie vielfältig oder eintönig je nachdem kamen sie / P40: Die sind vielfältig, die sind vielfältig. 12_PG_Transkript_TN40: 23 - 24 (0) Eins so als eine Sache habe ich da nicht. Ja, die Jacks so mit den Armen ganz schnell zu fliegen das ist super (...) Dehne…	Ganz, ganz positiv fand ich die Beschreibungen, fand ich die Einfachheit der Übungen mit dem Theraband, was man sich ja auch besorgen kann. 14_PG_Transkript_TN210: 13 - 13 (0) Die Übungen per se fand ich super. Ich fand vieles relativ einfach, also die Übungen. Aber ich glaube das das ist ja auch wichtig das zu haben. Also von daher, dass alles voll / also ich kann nur wirklich nur Positives sage…	Zu Anfang hatte ich dann vermisst, so ein bisschen Dehnungsübungen. Ich mache parallel immer habe ich immer so einmal in der Woche dann Yoga gemacht und dann habe ich gedacht, es wäre eigentlich ganz cool, wenn auch so Dehnungsübungen mit eingebaut / Ich hatte das Gefühl, zum Schluss waren welche dabei, wenn ich mich richtig erinnere, dass auch Dehnungsübungen dabei waren. Aber zu Anfang war mir …
Duration	I: Ja und die Dauer der Einheiten, wie würdest du die bewerten? Also der Gesamteinheit jetzt an einem Tag? #00:06:47-4# P12: Gesamteinheiten sind Ordnung. #00:06:49-2# I: Passt so gut für dich jetzt, würdest du nicht irgendwie anders / #00:06:53-0# P12: Ich meine ich hätte hier und da gerne noch etwas länger gemacht. #00:06:56-0# Ich lag ja in der Regel lag ich ja irgendwo zwischen einer Dreivier…	Und (...) ja, es ist kurz, also es ist überschaubar, man kann es eigentlich gut einbauen so über den Tag oder über die Woche verteilt, weil es ja nicht, weiß nicht, anderthalb Stunden geht, wo man vielleicht schon von vornherein sagt 'oh ne, das das schaffe ich jetzt nicht oder so'. // I: Also die Dauer der Einheit? P06: Die Dauer der Einheiten, ja. Ja, das ist so das / also das Positive. 02_PG_T…	I: Ja und die Dauer der Einheit? Also das Ganze / ? P035: Ausreichend, also länger würde ich es auf gar keinen Fall machen. Also das waren ja meistens so 30 Minuten, oder ja, das Längste, was ich mal gebraucht habe, waren halt diese 30 Minuten. 03_PG_Transkript_TN35: 127 - 128 (0)	P23: Ich hab es echt so gemacht wie vorgeschlagen, dass ich dann auch zwischendurch kurz was getrunken habe. Ja, es war eigentlich gut. Ich habe meistens so plus/-minus 40 Minuten für alles gebraucht. I: Wie fandest du die Länge, die Dauer? Wäre interessant P23: Ja, auch gut. Also ich glaube weniger wäre jetzt zu wenig und so war es eigentlich gut, dass ich das schön auch in meinem Tagesablauf ei…	I: Und Gesamtdauer? P36: Na das ist ja vorgegeben. Aber ich finde, im Schnitt bin ich so 60 Minuten, eine Stunde dabei gewesen. Das ist vollkommen ausreichend. Ja. I: Und das, das passte auch gut? Also, du hättest es dir nicht irgendwie, oder die Möglichkeit gerne gehabt, das zu variieren, wie lange so was dauert? P36: Nein. Ich finde, so ist es gut. So ist es vorgegeben und da gibt es auch keine…	Und die Dauer der Einheiten, wie war die für dich? P25: Für mich auch gut. Also das war ja meistens, nachher wurde es auch länger. Anfangs habe ich, war es immer so ungefähr 30 Minuten und nach dem Update oder was es war, meine ich, wäre es immer ein bisschen länger gewesen. I: Es kann sein, dass ist dadurch, dass mehr Übungen angezeigt wurden. Dass Adrian meinetwegen sieben Übungen für einen Tei…	I: Wie fandest du die Dauer der Einheit? P14: Ähm (...) Also manchmal hatte ich / also Warmup, Cooldown kommt ja immer dazu. Also es sind ja immer drei Übungen oder so gewesen, EINE Runde und manchmal waren diese / ich hatte manchmal drei oder zwei Workouts, also Cardio und dann einmal Pull-irgendwas. Manchmal war das zu viel, aber dann habe ich gesagt 'nein ich zieh das durch'. Aber ich habe dan…	Was hat dir gut gefallen an der App? Gab es etwas, was dir gut gefallen hat? Ähm. P38: Die Kürze und dass es halt durch äh App am Handy halt praktisch immer abrufbar war. Ähm. Und dass man auch ziemlich unabhängig davon von Zeitpunkt und Ort war, dass ich das halt jederzeit dann machen konnte. Ähm. Nee, das war echt. Ich glaube, ich habe es auch ein paar Mal habe ich das dann mitten in der // Nac…	Wie fandest du Dauer und Intensität? P201: Sehr gut. Also an den Übungen an sich habe ich eigentlich null auszusetzen, also die waren echt gut. Ähm, es gab auch echt Übungen, die mich sozusagen, wo ich dann glücklich war, dass ich dann halt die 20 oder 30 dann halt dementsprechend hinbekommen habe und dann kurz mal verschnaufen konnte. Also von daher, mit der Intensität war das auch sehr gut. 15_…	I: Zum Beispiel, ja, oder auch die Länge und die Intensität. P207: Finde ich eigentlich ganz geschickt. 16_PG_Transkript_TN207: 105 - 106 (0)	Wie fandest du die Dauer der Einheit also eines ganzen Trainings? TN15: Fand ich gut, weil sie nimmt nicht zu viel Zeit und man muss es ja dabei nicht belassen. I: Hm, wie lange hast du ungefähr gebraucht? Kannst du das so / oder war es sehr unterschiedlich? TN15: Ja, gut, ich würde mal sagen, so eine halbe Stunde war es dann immer irgendwo für dieses. Aber ja, kann man dabei belassen. Man kann a…	Haben die/ hat die Dauer der Einheiten für dich gepasst? P200: Ja, also das war in Ordnung. Das war auch, ähm obwohl ich länger gedauert hat, obwohl ich länger gebraucht habe wie es angezeigt ist, war es trotzdem von der Dauer her okay. Ähm, ja. Es muss ja auch ein gewisser Trainingseffekt sich einstellen. Also, das ist / das war okay. 13_PG_Transkript_TN200: 45 - 46 (0)	P206: Ähm, also die Dauer, sage ich mal so 20 Minuten, eine halbe Stunde war glaub ich immer so veranschlagt. Hm. Ja. Ähm. Ja, finde ich eigentlich / Fand ich eigentlich jetzt ganz gut. Wenn es jetzt länger geht, weiß ich / Ja, das kann ich jetzt / Ich meine, ich habe meistens dann nur so eine halbe Stunde gemacht. Das war dann meistens die Übungen, so für eine halbe Stunde. So jetzt für mich all…	Wie fandest du die Dauer der Einheiten? P39: Fand ich gut. Also, anfangs habe ich gedacht. (...) Nun ja, oft wirklich auf 45 Minuten oder auch auf 50 Minuten gekommen. Anfangs, wenn ich das so überschlagen habe, ich so "boah, das ist aber viel", aber das - erstens geht das ja so rum und die Wirkung, die das ganze erzielt, ist ja total toll. Also ist man dann auch tatsächlich bereit gerne zu inves…			Und das ist, was mir echt gefehlt hat. Das war das war so eine Zeitkomponente. Das war unheimlich lang und es war selbst in der Testphase jetzt gar nicht so ohne das unterzubringen. Und ich weiß nicht, ob du meine Daten dir angeschaut hast, aber ich habe das am Anfang halt gemacht und habe dann irgendwie gemerkt Moment mal, ich brauche dafür einfach eine Stunde und das ist zu lang. Das schaffe ic…	Ansonsten von der Intensität und von der ähm von der Länge der Einheiten her. Wie hat das/ Wie hast du das empfunden? P212: Ähm. Wie gesagt, für mich war die Einheit etwas zu lang für mein Morgenprogramm. Weil deswegen habe ich aber einfach das Warm up und Cool down dann weggelassen. Und dann war es so, dass oftmals auch so Zeiten angegeben waren. Ich glaube die Runde jetzt 15 Minuten, wo ich dan…
Intensity	Und die Intensität der Übungen? #00:04:57-7# P12: Die sind soweit in Ordnung. #00:04:57-3# #00:04:59-1# 01_PG_Transkript_TN12: 66 - 67 (0) mit weniger Übungen und kürzerer Zeit angefangen haben und nachher wurden sie ja intensiver. 01_PG_Transkript_TN12: 155 - 155 (0)	Und manchmal habe ich gesagt, 'okay, das ist echt auch ganz schön anstrengend'. Aber wenn man es eben auch so selten macht, wenn man die Muskelgruppe natürlich auch vielleicht so selten irgendwie bedient und die so 'ach, das solltest du viel öfter machen. Das ist richtig gut für dich.' 02_PG_Transkript_TN06: 26 - 26 (0) I: Also auch von der Intensität her die meisten eigentlich ganz, ganz gut? P0…	Wobei mir die Übungen, wenn, wie soll ich sagen, zu leicht waren. Selbst wenn man sie dreimal gemacht hat, weil ja / einmal waren 100 Übungen am Stück. Das fand ich ein bisschen übertrieben. Ich weiß auch nicht, ob man, wo man so mit den Schultern so nach vorne kommt. Ich weiß nicht, ob du die Übungen alle kennst, die da angezeigt werden. Ich denke '100 Stück, das kann ja nun nicht sein'. Das war…	Wie fandest du die, die Intensität? P23: Ähm, oben meistens gut. Ja. 04_PG_Transkript_TN23: 45 - 46 (0)	Es ist nicht immer dasselbe, aber mir ist auch aufgefallen, dass seitdem die wieder hochgeladen war, dass das Programm etwas intensiver ist, so vom Ablauf her. I: Also hast du das Gefühl, das es intensiver geworden ist mit der Zeit? P36: Mehr Übungen 05_PG_Transkript_TN36: 88 - 90 (0) I: Ja, ja. Insgesamt von der Intensität her, wie bewertest du das? P36: Gut, gut. 05_PG_Transkript_TN36: 93 - 94 …	P25: Wobei ich hatte jetzt / also ich fande es schon anstrengend. Da waren ein paar Tage dabei, wo ich dachte "oh das ist aber sportlich" auch von der Zeit her, da steht ja immer maximal 15 Minuten, nur die Zeit läuft ja trotzdem weiter. Aber da habe ich auch gedacht "uiuiui, okay". I: Ja. P25: Zu wenig anstrengend fande ich es tatsächlich nicht. I: Okay, also die Intensität würdest du /? P25: Ja…	I: Okay, wie fandest du sonst die Intensität der Übungen? P14: Am Anfang fande ich die schon recht einfach. Ich habe die aber zum Ende hin mehr / also im März fande ich die schon super anstrengend. Aber so / ich habe die auch manchmal morgens gemacht und manchmal auch abends, weil ich auch ganz viele Probleme mit den Spastiken habe und so, wenn ich die Übungen abends gemacht habe, dann konnte ich…	P38: Das ist / Ich sage mal, weil das war nämlich bei den Übungen, sag ich mal, die für mich passend waren oder die ich für mich passend machen konnte, mit höherer Bandspannung oder so was - die waren top und da, ähm ja, da hat das dann auch/ hat man dann halt auch gemerkt, so, jo da gibt die App Sinn. Es waren nur dann ähm die Breite von den Übungen, die das getroffen haben, war nur relativ geri…	Wie fandest du Dauer und Intensität? P201: Sehr gut. Also an den Übungen an sich habe ich eigentlich null auszusetzen, also die waren echt gut. Ähm, es gab auch echt Übungen, die mich sozusagen, wo ich dann glücklich war, dass ich dann halt die 20 oder 30 dann halt dementsprechend hinbekommen habe und dann kurz mal verschnaufen konnte. Also von daher, mit der Intensität war das auch sehr gut. 15_…	I: Zum Beispiel, ja, oder auch die Länge und die Intensität. P207: Finde ich eigentlich ganz geschickt. 16_PG_Transkript_TN207: 105 - 106 (0)	und die Intensität wie hast du wahrgenommen? TN15: Für diese Übungen, diese Kraftübungen, die im Alltäglichen auch beansprucht werden, war einfach. Aber diese ganzen Übungen, die außerhalb vom Alltag sind, also diese Aufrichtung, nach hinten arbeiten, das war dann schon irgendwo schwer. Und dann eben auch diese wiederkehrenden, dass man sagt, drei oder vier Runden und dann hat man schon gemerkt, …	Die Intensität, wie war die für dich? P200: Die war immer okay. Es hat mich nicht, nie überfordert. Ähm, manche Sachen, ja, waren der Beweglichkeit geschuldet. Das hat nicht angestrengt, das ist aber okay. Es soll ja gerade im Schulterbereich auch Beweglichkeit fördern. Und das ist nicht immer anstrengend. Ähm, und manche Sachen, da hat man dann halt schon auch dann gepumpt. 13_PG_Transkript_TN20…	Und sage ich mal die ähm, so die Intensitätsstufen. Ja, also und da muss man auch noch mal überlegen, also wenn ich es richtig weiß, auf dem, was man praktisch handschriftlich festgehalten hat, gab es, glaube ich, 17 oder 18 Einstufungen, wenn ich es richtig weiß, in der App und in der App. I: Zwischen 6 und 20 war die // (unv., Sprecherüberpalung) P206: // Ja genau. Also das finde // ich sowieso…	I: Gut, warst du mit der Intensität einverstanden? P39: Ja, also dazu habe ich mich jetzt nicht ausgepowert, dass ich dann irgendwie im Wasser gestanden habe oder so. Ich fand jetzt, also für mein Level, wo ich mit eingestiegen bin, fand ich das prima, ja. 08_PG_Aufnahme_TN39: 73 - 74 (0)		Also für dich war es oder war es zu wenig intensiv oder was? Woran genau lag es, kannst du das P40: Zu wenig intensiv. An der Intensität. 12_PG_Transkript_TN40: 7 - 8 (0) Und die Intensität wie hättest du diese gerne gesteigert? Oder hast du eine Idee, wie das Training für dich intensiver gestaltet werden könnte? P40: Hmmm, ja, das ist schwer zu sagen Jetzt. Hm. (...) Hm, weiß ich. Ich habe den V…
Exercise videos and descriptions	P12: Bis auf eine, da weiß ich nicht so richtig. Es ist die einfache Übung. Wo man sich da vor den Stuhl oder vor den Tisch setzt und wo es nur aus den Schultern rausgeht. Da weiß ich nicht so richtig. Was macht ihr jetzt? #00:03:48-1# I: Was das Ziel davon ist? #00:03:48-8# P12: Soll ich jetzt meine Schultern entlasten oder was? #00:03:50-8# I: Hast du da in die Übungsbeschreibung mal reingescha…	Ja also die Übungsbeschreibung waren fande ich super. Also auch diese Option mit 'ich habe Rumpfstabilität oder ich habe eben keine Rumpfstabilität', dass es eben sozusagen für die Guten und für die weniger Fitten sozusagen immer eine Alternative gab. 02_PG_Transkript_TN06: 12 - 12 (0) Das fande ich auch gut und das es überhaupt ein Video gibt sozusagen um vielleicht noch mal zu schauen wie sind …	Es war gut erklärt. 03_PG_Transkript_TN35: 26 - 26 (0) P035: // Ja gut, die Übungen waren gut gemacht // das war, die Beschreibungen dahinter. Also jetzt ist, jetzt kommen wir der Sache nach, was ihr, das verstehe ich, dann als ja normal das ist, wenn ich das machen soll, dann muss ich die Voraussetzungen haben. Da / das war gut gemacht, diese Videos und der Text, der dahinter stand. I: Das war v…	Ah und was ich auch gemacht habe, ich meine, meine Lähmung setzt ja bei Th 9 ein, neunter Brustwirbel und es gab ja dann diese Differenzierung zwischen MIT Sitzstabilität und OHNE Sitzstabilität teilweise in den Übungen und ich habe immer am Anfang die OHNE Sitzstabilität gemacht und habe dann auch zwischendurch immer mal versucht die MIT zumachen. Also die MIT Sitzstabilität und das auch so für …	Oder vielleicht fangen wir erst mal mit dem Positiven an, was hat dir gut gefallen? P36: Ähm, das Schema wie es aufgebaut ist. Auch die Anleitungen, das was du dann so im Video siehst. 05_PG_Transkript_TN36: 5 - 6 (0) P36: Also, was mir aufgefallen ist, es gibt ja Übungen, die werden ja nur einseitig dargestellt. Ich bin aber immer / ich habe / ich sage nur, ich habe zwei Seiten, also mach ich di…	Ähm, ich fande die Filme sehr SEHR gut. Also das ihr die Filme gemacht habt. Ich weiß nicht ob das wirklich Rollstuhlfahrerin waren?. I: Ja, waren es. P25: Sah nämlich auch so aus und das // fande ich richtig gut // I: // War auch Querschnittslähmung // P25: Ah okay, ja. 06_PG_Transkript_TN25: 21 - 25 (0) P25: // Das habe ich auch genauso gemacht // Und dann fande ich es halt schön, dass der Film…	P14: Also in der Vorschau gibt es ja auch noch / also Britta macht das ja einmal vor und dann, wenn man dann ganz / manchmal kann man das ja nicht so gut sehen, z. B. wenn man so die Schultern oder so nach vorne ziehen muss / es ist dieses sture schwarz weiß. 07_PG_Transkript_TN14: 68 - 68 (0) Aber diese Erklärung ist jetzt auch nicht so ein voll geladener Text sonder zack zack zack, 1,2,3. Das s…	P38: Ach so, ähm. Da fällt mir ein von wegen Sicherheit. Bei den Fahrübungen V-Pattern und Line Pendulum habt ihr das ‚Vorsicht, Kippgefahr‘ beim/ im falschen Moment geschrieben. I: Okay. P38: Die Kippgefahr kommt nicht, wenn man aus der Vorwärtsfahrt bremst, sondern nach der Rückwärtsfahrt. Und das stand immer bei ‚Vorwärtsfahren, Abbremsen, Vorsicht Kippgefahr, dann Rückwärtsfahren und dann wie…	P201: Ähm, also ich würde jetzt mal behaupten, dass ich alle Übungen richtig gemacht habe nach dem Video Tutorial. Ähm, es gab ja auch mal eine kleine Erklärung am Anfang mit Video und es wird dann ja auch immer angezeigt, wie die Person das dementsprechend durchführt. Dementsprechend das war top geeignet. Ähm, also da hatte ich eigentlich überhaupt keine Probleme im Verständnis jetzt, wie ich di…	Ich habe eigentlich immer die Videos benutzt, wo drin sind. In manchen Videos ist mir aufgefallen, dass zumindest in meiner Version manchmal/ also es gibt ja zu manchen eine Variante mit Rumpfstabilität und eine ohne. Das ist bei mir immer ein bisschen grenzwertig. Manche kann ich mit Rumpfstabilität, manche ohne. Da ist mir auch aufgefallen, dass bei manche das Video für die zweite Variante entw…	I: Also dass man die Übung noch mal einfügt für die andere Seite oder dass man irgendwie eine / ich weiß nicht, einen Ton abspielt, jetzt Seitenwechsel // oder das irgendwie in den Übungen // kenntlich macht. TN15: // Zum Beispiel, genau richtig. // Dass man dann einfach sagt "so jetzt anderer Arm oder andere Seite." Oder dass das einfach, weil /oder auch in diesem Video, dass man dann die Person…		Was ich prinzipiell gut finde, ist, was ich richtig, also was ich gut finde ist, dass zu den einzelnen Übungen, dass es da solche, also nicht nur einen erklärenden Text und irgendwelche Grafiken gibt, sondern im Prinzip so ein Video, wo man noch mal sozusagen dann auch die Übung vorgeführt bekommt. Ja, genau wie so eine Art Übungsleiter, dem man im Prinzip so vor sich hat. Genau. Und da dann scho…	P39: Stichwort Video. Das fand ich übrigens auch total super, weil man sonst ja / also diese Textbeschreibung, ja, wie soll ich das jetzt machen? Hat man dann zwar irgendwie verstanden, aber erstmal finde ich es auch psychologisch sehr schön. Da ist noch jemand, der macht die gleiche Übung wie ich. Aber man kann es halt auch viel einfacher abgleichen, ob das jetzt richtig ist und auch gerade imme…	I: Was hat dir denn besonders gut gefallen? P41: Also gut, fand ich ja erst mal, dass das Filme sind. Sehr gut fand ich auch, dass die schwarz weiß sind. Irgendwie finde ich das immer attraktiver als Farbe. #‑7# 11_PG_Aufnahme_TN41: 33 - 34 (0) P41: Und das dann noch zusätzliche Erklärungen waren, fand ich auch sehr gut. 11_PG_Aufnahme_TN41: 36 - 36 (0) Waren die Übungsbeschreibungen gut verständ…	Wie fandest du die Übungsbeschreibungen und Videos? P40: Die Videos gut. Übungsbeschreibungen / Das, was ich schon gestern dir habe. Da sind ein paar Ansagen / Hast du geschaut in App, die auf Englisch sind. Ja. Zum Beispiel wenn ich da so was starte. (sucht in der App) Hm zack. Warte, warte. (...) Der zählt mir das ab. (startet Workout, App-Stimme zählt auf Englisch runter "Ten, (...) five, four…	Fand eure Anleitungen großartig, dass ihr das eben auch mit zweierlei Vortänzerinnen gemacht habt, also eine mit Bauchstabilität, die andere ohne. Das fand ich super wichtig und hilfreich, weil ich leider zu denen gehört, die nicht so 100 % stabil sind. Insofern war das toll. Und ja. 14_PG_Transkript_TN210: 11 - 11 (0) Was ist dir sonst noch positiv an der App aufgefallen? Ganz global erst mal. P…	Dann, was mir dann aufgefallen ist, bei den Übungen, also was ich total gut fand, ihr hattet zwei Personen, die das vorgeführt haben. Eine glaube ich, mit einer höheren Lähmung und eine mit einer tieferen Lähmung. Weiß nicht warst du die eine? Nein, ja, warst du die eine oder war das eine andere? I: Nein, das war nicht ich, nein. Das waren zwei andere. Ich bin Fußgeängerin. P212: Okay. Das waren …
Technical Functionality
Individualization	P12: Ne, ansonsten läuft das alles, vielleicht die 100 Mal ist ein bisschen lang, muss man bis 100 zählen. #00:04:18-5# I: Hattest du schon eine mit 100?. #00:04:20-1# P12: Eine hatte ich schon mit 100? #00:04:21-9# I: Mit 100 Wiederholungen? #00:04:23-0# P12: Mit 100 ja, und ich denk oh, da hab ich gesagt, das hältst du jetzt auf - 250 geht auch. #00:04:29-9# I: Ja, okay, dann ist gut. Dann müss…	P06:Ich hatte in den ganzen sechs Wochen einmal ein Oberkörperergometer. Also (unv.) dabei und ansonsten nie wieder und das fand ich jetzt so ein bisschen schade, weil da wird es einfach natürlich ein bisschen abwechslungsreicher, wenn man, wenn es jetzt stärker variieren würde. I: Okay, weil das ist natürlich eigentlich der Sinn der Sache, dass man es anklicken kann, dass es auch varriert.// P06…	einmal waren 100 Übungen am Stück. Das fand ich ein bisschen übertrieben. Ich weiß auch nicht, ob man, wo man so mit den Schultern so nach vorne kommt. Ich weiß nicht, ob du die Übungen alle kennst, die da angezeigt werden. Ich denke '100 Stück, das kann ja nun nicht sein'. 03_PG_Transkript_TN35: 118 - 118 (0)	Hast du das Gefühl gehabt, dass das Training sich deinen Fähigkeiten und deinen Ansprüchen anpasst? P23: Ja, schon. I: Mit der Individualisierung? P23: Ja, aber ich habe jetzt eigentlich selten irgendwas verändert. Also ich habe meistens dieses 'ja war gut' angekreuzt, also weil es war auch gut. Daher gab es bei mir nicht so viel Veränderungsbedarf. 04_PG_Transkript_TN23: 73 - 76 (0) ich sag mal …	Oder vielleicht fangen wir erst mal mit dem Positiven an, was hat dir gut gefallen? P36: Ähm, das Schema wie es aufgebaut ist. Auch die Anleitungen, das was du dann so im Video siehst. Na ja, und der ganze Aufbau ist finde ich gut. Du kannst ausblenden, was, was du nicht machen kannst aufgrund deiner körperlichen Voraussetzungen, finde ich auch gut (unv., undeutliche Aussprache). Gut ein zwei Sac…	Hast du oder wie hast du die Individualisierung durch den Algorithmus wahrgenommen? Hast du sie wahrgenommen? P25: Hm. (Kopf schütteln) I: Nein hast du nicht wahrgenommen. Okay. Nein, das ist in Ordnung. Also du hast das Gefühl für die Einstellungen haben, ähm, haben nichts verändert auch zum Schluss nicht?. P25: Ich habe die Einstellungen ein paar Mal / am Anfang habe ich nicht gewusst, habe ich…	P14: Also ich muss Folgendes sagen, das haben wir auch vorhin mit dem Adrian besprochen, also es gab die Zeit, also Februar und März da gab es ja einen kleinen Cut und da hat man gemerkt, dass es eben im Februar die Übungen total anders waren. Also die haben sich sehr oft wiederholt. Also ich habe glaube ich Februar durchgehend Burpees und Burpees haben mich die ganze Zeit irgendwie verfolgt. Und…	I: Hast du das Gefühl, dass sich, ähm, das Training über die Zeit angepasst hat? P38: (...) Nein. Okay, also mag auch daran liegen, dass ich jetzt gerade in den letzten ein, zwei Wochen dann vermehrt dieses weniger ist mehr Sachen hatte. Ähm, hätte Google jetzt die App gesteuert, hätte ich gesagt ‚ja, ja, die wussten, wie die Belastung bei mir gestiegen ist‘ und die haben das deswegen/ weil ich d…	Personalisierung am Anfang fand ich auch sehr gut ähm. 15_PG_Transkript_TN201: 59 - 59 (0) die richtigen Übungen werden ja auch einem vorsortiert und dementsprechend also wirklich richtig gut 15_PG_Transkript_TN201: 65 - 65 (0) Ähm hast du hinsichtlich dieser/ der Anpassung, also Anpassung auf dich und die Bewegung, die du machen kannst. Ist das angekommen? Hast du davon was gemerkt? Dass das Tra…	Ähm, Stichwort Individualisierung nochmal. Hast du davon was gemerkt, dass es auf dich angepasst wurde? P207: Eher weniger. Also, nicht negativ gemeint oder so, aber es ist mir jetzt weniger aufgefallen, dass (…) die Übung, wo ich gern mache oder so, dass die öfters auftauche, das ist mir jetzt tatsächlich nicht aufgefallen. I: Ja, ja. Also was heißt gerne machen? Eigentlich ist es ja, ähm, P207:…	Aber hattest du das Gefühl, dass die App auf dein Feedback reagiert oder auf deine Einstellungen? TN15: Hm nö. Habe ich was eingestellt? I: Nein du hast zum Beispiel am Anfang, ähm gesagt, welche Bewegung du machen kannst, welche nicht und genau, welches Equipment, also gab es jetzt nicht so viel Auswahl, aber welche Möglichkeiten, ähm, genau. Und einfach hattest du das Gefühl, die App passt das …	Hast du das gemerkt, dass sich das Training so ein bisschen an dich anpasst, Überhaupt? P200: Ich habe eine Veränderung gemerkt, aber ähm, ja, da jeder Tag quasi eine neue Zusammenstellung ist, ist der Link zu meiner Person jetzt natürlich nicht spürbar zwischen anderes Training das war offensichtlich, aber dass ich jetzt gesagt habe "oh, das ist Training für mich" da fehlt mir auch irgendwo die …	Manchmal wie gesagt, auch von der Übung her weiß ich jetzt nicht, inwieweit das dann sozusagen dann auf die späteren, ähm, Übungen, die durchgeführt werden sollen, dann auch wirklich dann letztendlich dann berücksichtigt wird, ja. Das ist wahrscheinlich auch gar nicht so einfach, weil das sind ja teilweise dann vor allem wenn man nicht symmetrisch ist, ja, das sind natürlich solche Feinheiten, di…	P39: Dazu ist mir dann aber auch aufgefallen, ich bin ja in das, auf diese Seite gegangen, wo ich die Übungen blocken konnte und einige Übungen konnte ich aber nicht blocken. Die habe ich dann aber / Also genauso wie das mit der Bauchlage und schön ins Hohlkreuz. Wie gesagt, habe ich dann in abgeschwächter Form gemacht. Das hattest du ja anfangs auch gesagt, wenn nicht, dann mach es so, wie es fü…	Ja, gestern zum Beispiel war eine Übung, die sollte man auch sehr oft machen, mit so mit den Händen vorstrecken. Und die kam gestern und ich glaube auch vorgestern sehr oft vor. Das hat mich gewundert. // Also sie kam // I: // Im Kraftteil? // P41: Also sie kam sehr oft vor im Krafttraining und sie kam und war auch sehr lang. Einmal 95 mal, habe ich aber nicht geschafft. Muss ich gleich sagen. Al…	I: Hattest du das Gefühl, das Training wird auf dich angepasst? P40: (...) Ja nicht so ganz. I: Okay. P40: Äh. Das heißt, wenn da zum Schluss zu jedem Block die Möglichkeit war, zu schwer, zu leicht, jede Übung so einzustellen. (...) Dann, wenn das/ So habe ich das verstanden: wenn es zu schwer war, sollte nächstes Mal leichter erscheinen. I: Oder zumindest über die Zeit. P40: Das waren die, nich…	Hast du von dieser individuellen Anpassung was gemerkt? Hast du das wahrgenommen? P210: Nein. Du aber ich glaube, dazu habe ich es auch nicht oft genug benutzt. Also, ich habe wirklich / Ich habe relativ am Anfang habe ich mich voll an euren Zeitplan gehalten, dreimal die Woche. Ja, also ganz ehrlich, das waren, glaube ich, die ersten zwei Wochen oder so. Dann habe ich wirklich am Wochenende nur …	Dann hatte ich so ein paar Sachen, eine Übung zum Beispiel, wo ich auf den Boden hätte gehen müssen, um mich dann irgendwie zu rollen. Also ich habe das hier morgens um fünf gemacht, meine Trainingseinheit und da war noch keiner wach und allein in Rollstuhl und wieder raus, geht mit Hilfsmitteln, es dauert so lang, da wäre ich nicht fertig geworden. Also die habe ich weggelassen. Dann habe ich ge…
Technical issues	Bis auf die Anfangsschwierigkeiten halt die halt da waren. #00:00:50-7# I: Ja gut. Kannst du da noch mal genauer sagen, was es für Anfangsschwierigkeiten gab? #00:00:56-3# P12: Ja da ich ja nicht verstanden hatte, wie das losging. Auf einmal stand da / was stand da, wie hieß das denn jetzt noch mal? Übung beendet und da weiß man nicht, ist es jetzt die ganze Übung beendet? Oder geht es nachher no…	P06: (...) Ach und eins, das ist aber nur eine technische Sache. An einigen Tagen wurde mir angegeben, 'Fehler, bitte /'. Ja, ich habe einen Screenshot gemacht davon. Das könnte ich noch schicken. Und dann habe ich das mehrere Male versucht und es ist immer wieder diese Fehlermeldung gekommen. Ja, und da habe ich dann einfach auf den nächsten Tag geklickt oder auf den Vortag und da wurde mir dann…	gab es sonst technische Probleme? P035: Nein, sonst hat immer alles funktioniert. Wurde angezeigt. Ja, bis auf die paar Male, wo es halt, das System nicht klappte 03_PG_Transkript_TN35: 145 - 146 (0) Die erste Woche oder anderthalb Wochen funktioniert es ja schon nicht. Jetzt die letzte halbe Woche hat es auch nicht funktioniert, also war nicht so viel Zeit dazwischen. 03_PG_Transkript_TN35: 152 …	I: Cool. Gab es sonst technische Probleme mit der App? P23: (...) Ne, also kann ich mich jetzt nicht erinnern. 04_PG_Transkript_TN23: 109 - 110 (0)	P36: Ansonsten war ich eigentlich zufrieden. Bis auf die Abstürze. I: Die Abstürze /, ach so, die von der App. P36: Ich weiß jetzt nicht wie es bei Apple ist, aber ich bin ja nur bei Android. I: Ja. P36: Aber jetzt wie der Totalausfall war und es wieder hochgeladen wurde, geht's eigentlich reibungslos. I: Okay, mit Abstürzen meinst du genau was? P36: (Unv., undeutliche Aussprache). Z.B. jetzt 28.…	was hat dich gestört? P25: Ähm, es war ein paar technische // (unv., Sprecherüberlappung) //. I: // Ja // (Lachen). P25: Aber das wisst ihr ja selber. I: Ja, aber sag es gerne trotzdem noch mal. P25: Also, dass ich dann irgendeinen Tag nicht abrufen konnte, dann bin ich einfach auf den nächsten oder übernächsten gegangen. Man kann das Ding ja austricksen. 06_PG_Transkript_TN25: 34 - 39 (0)		Gab es technische Probleme bei der Benutzung der App? P38: (...) Nö, 09_PG_Transkript_TN38: 142 - 143 (0)	I: Ähm, gab es technische Probleme? P201: Hm. Bis halt, dass die App sich immer geschlossen/ oder der Bildschirm immer in den Ruhezustand gegangen ist eigentlich keine. Oder, ja. Das andere ist ja Bedienung. 15_PG_Transkript_TN201: 110 - 111 (0)	Gab es sonst technische Probleme mit der App? P207: Nein. 16_PG_Transkript_TN207: 125 - 126 (0)	I: Nö. Gab es sonst technische Probleme mit der App? TN15: Einmal, als ich dir geschrieben habe, als er über zwei, drei Tage nicht ging. I: Als dann das Workout nicht angezeigt wurde. TN15: Genau, als da die Funktion und / war dann aber relativ schnell erledigt und dann hat alles geklappt. 10_PG_Transkript_TN15: 123 - 126 (0)	Gab es technische Probleme mit der App? P200: Ja, sie hat manchmal / Ähm, sie hat ja eine zeitlang nicht funktioniert. Hab gedacht, okay, das ist / Das war gerade vom Boot auf dem Schiff, aber wir dachten, liegt es daran? Aber ich habe dann mitgekriegt vom, ähm, vom Rainer, dass es nicht an mir lag. I: Du meinst, dass die Übungen nicht angezeigt wurden? P200: Genau. I: Ja. Ja. Nein, das lag nicht…	Gab es mal technische Probleme mit der App? P206: Also nein, habe ich jetzt keine. Habe ich jetzt keine. wüsste ich jetzt / ich glaube, einmal gab es oder konnte man irgendwas nicht / Da hat irgendwas nicht funktioniert. Da ist, glaube ich, die Übung nicht angezeigt worden. Also kann ich mich ganz schwach daran erinnern, dass da irgendwas nicht funktioniert hat. Aber ich wusste ja nicht, liegt je…	Also das eine Mal hatte ich auch geschrieben, dann hatte ich mit dem Öffnen Probleme, aber da gab es ja scheinbar, das hatten ja glaube ich mehrere dann. I: Ähm, dass die Workouts angezeigt wurden oder was meinst // du genau? // P39: // Ähm, dass ich sie // nicht öffnen konnte. I: Die App? P39: Ja, also für den Tag konnte ich dann das Programm nicht, irgendwie abrufen. 08_PG_Aufnahme_TN39: 38 - 4…	I: Aber sind sie für eine App her, dass irgendwann mal irgendwas nicht funktioniert hat? #‑7# P41: (...) Nein. (...) I: Okay, gut. P41: Alles gut. #‑5# 11_PG_Aufnahme_TN41: 129 - 132 (0)	Dann gab es technische Probleme? P40: Hm. Einmal hat er mir einen Tag nicht angezeigt. I: Ja, okay. P40: Aber. Aber ich glaube, das war Serverproblem, oder? Keine Ahnung, woran das lag. I: Ja, da hatten wir einen Bock geschossen. Also in der Technik. Aber das haben wir ja zum GLÜCK schnell wieder zum Laufen bekommen. Aber darüber hinaus? P40: Nein. Das läuft eigentlich. 12_PG_Transkript_TN40: 117…	Gab es technische Probleme? P210: Hm (verneinend). Ihr hatte mal eine Zeit lang eine Woche glaube ich, wo man nicht trainieren konnte. Genau. Und nö, aber nee technische Probleme überhaupt nicht. 14_PG_Transkript_TN210: 128 - 129 (0)	Ähm gab es technische Probleme in der Zeit? P212: (...) Nein. (...) Also technische Probleme jetzt mit der App oder so was hatte ich nicht. 18_PG_Transkript_TN212: 40 - 41 (0)
Ease of use	P12: Und was bei einem weitergeht das Problemchen ist, was eigentlich schade ist, es wird direkt am Anfang wird gezeigt, was alles gemacht wird. Alles in Bildern. So, und dann drückt man weiter und dann läuft die Zeit. #00:01:29-0# I: Ja, dann geht der Timer los. #00:01:30-3# P12: Und dann geht's los und beim zweiten Mal los weiß man aber nicht mehr, was dann kommt. Da muss man also warten bis da…	I: Okay, das ist schon mal sehr gut. Und wie würdest du die Benutzungsfreundlichkeit der App bewerten? Weißt du, was ich mit Benutzungsfreundlichkeit meine? P06: Ja, ich glaube schon, dass ich weiß, was du meinst. Und ich würde sagen, sie ist schon SEHR benutzerfreundlich. I: Okay. Inwiefern? Kannst du es noch ein bisschen deutlicher machen?. P06: Ja, sie ist ja schon intuitiv, sozusagen, wenn ma…	Es war einfach zu bedienen. 03_PG_Transkript_TN35: 12 - 12 (0) Schlechte dabei wieder war, dass die Hälfte in Englisch war. Also diese erste Anmeldung, bevor wir dann die Übungen, wo die erklärt worden, waren in Deutsch, aber das davor war in Englisch. I: Was nochmal / was genau war in Englisch? Bei der Registrierung meinst du? P035: Ne, nein, nein. Danach wurde / ach jetzt funktioniert euer Syst…	Wie würdest du die Benutzungsfreundlichkeit der App bewerten? P23: Gut, also kein Problem. I: Hast du alles da gefunden, wo du es vermutet hast? P23: Ja genau. I: War es soweit intuitiv bedienbar? P23: Ja. I: Okay wunderbar, oder ist dir irgendwas, irgendwas schwergefallen? Musstest du irgendwo mal irgendwas suchen? P23: Ne, 04_PG_Transkript_TN23: 61 - 68 (0)	Die App war ansonsten top von der Bedienbarkeit her. 05_PG_Transkript_TN36: 26 - 26 (0) I: Okay, gut. Wie hast du die Nutzungsfreundlichkeit wahrgenommen? Und ist dir klar, was ich meine damit, Benutzungsfreundlichkeit? P36: Von der App her? Finde ich top. Ich hab da nichts zu meckern. I: Ja, also hast du alles gefunden, wo du es erwartet hättest? Alle Funktionen? P36: Genau. I: Hast du alles gen…	P25: Das fande ich wirklich toll, also das ihr das abwechslungsreich gemacht habt, fande ich toll. Optisch war das für mich okay. Also für mich muss da nicht mehr Brimborium drum herum sein. Also für mich war das absolut angemessen. I: Schön. P25: So von der Gestaltung her und vom Layout her. 06_PG_Transkript_TN25: 29 - 31 (0) P25: Und du hast es ja schon gesagt, so von in die Einstellungen, die …	P14: Ähm, also ich fand generell, dass man / diese Bedienung ist ja großartig. Wenn da einem etwas nicht gefällt, dann ist das so einfach gewesen. Du suchst / weil das ist ja auch sehr alles alphabetisch und total geordnet. Man muss sich dazu so ein bisschen merken, dann kann man das ganz easy sperren. 07_PG_Transkript_TN14: 18 - 18 (0) Aber auch was ich super fand, diese Vorschau. Also man, bevo…	P38: //Ja genau// und sozusagen das Übungsrepertoire sozusagen ein bisschen selber zu selektieren, dass die Übungen, die halt entweder nicht möglich sind oder nicht sinnig sind, rausnehmen kann und dass dann halt die anderen vermehrt kommen, das kann ich mir vorstellen. I: Kann man so ein kleines bisschen. Also man kann in dem Übungskatalog Übungen sperren und freischalten. P38: (lacht) Oh, dann …	Das war, ähm, an sich zur App an sich auf dem iPhone hatte ich das Problem, dass die immer wieder den Bildschirm gesperrt hat. Dann musste ich wieder den Bildschirm entsperren. Dann hatte ich in der Zeit, in der natürlich der Bildschirm gesperrt war, hatte ich dann die Anzeige nicht. Genau, mit dem Problem hatte ich öfters zu kämpfen. 15_PG_Transkript_TN201: 23 - 23 (0) App ja auch echt richtig g…	P207: Da muss ich natürlich dazu sagen, dass ich nie die, ähm, das Training wirklich gestartet habe über die Playtaste. Das habe ich jetzt gerade zum ersten Mal gemacht. I: Achso! P207: Ich habe mich dann immer so durchgeklickt und habe dann gedacht ‚Ah ja, jetzt das, jetzt das.‘ Dann habe ich auch nicht ganz die Reihenfolge, wo immer drin war, weil manchmal ist es ganz geschickt, dass du eine Üb…	Wie würdest du die Benutzungsfreundlichkeit der App bewerten? TN15: (...) Wenn man einmal die Bedienung drauf hat, dann läuft es ohne Probleme. 10_PG_Transkript_TN15: 101 - 102 (0) Das einzigste was mir öfters mal passiert ist, das ich vom Handy weglegen, dann einfach die nächste Übung gestartet habe. Also das ist sehr, sehr feinfühlig und wo ich dann sage "Hm, aber gut, egal." Dann hat man die e…	Es war leicht zu bedienen, verständlich. 13_PG_Transkript_TN200: 6 - 6 (0) Die App-Vorschauen, die waren nicht immer vollständig und korrekt. Da hat natürlich dann auch die Problematik war dann damit, dass, ähm, dass man sich auch nicht vorbereiten konnte. Was ist jetzt die nächste Übung, wenn dann gerade so eine zeitliche Übung die dann auch gleich losläuft das, ähm, hat sich das dann von der Ze…	Und dann, glaube ganz am Anfang muss man irgendwelche Einstellungen machen, da, ich glaube, da geht man so ein bisschen auf die Lähmungshöhe ein. Ähm, ich habe es nicht mehr ganz so in Erinnerung, aber irgendwie war es jetzt am Anfang irgendwie so ein bisschen verwirrend auch gerade was jetzt zum Beispiel die Angabe zur Rumpfstabilität betrifft. Ja, dachte ich manchmal, "Na ja, muss ich da jetzt …	I: Gab es etwas Bestimmtes, was dir nicht so gut gefallen hat? P39: Ähm, ich bin ja technisch nicht so ganz versiert, deshalb war ich manchmal ein bisschen unsicher. Ich bin schon zum Beispiel manchmal, wenn ich es so auf dem Schoß liegen hatte, bei den Übungen, bin ich versehentlich drangekommen und bin dann ein Schritt weiter und habe mich dann ehrlich gesagt nicht mehr so richtig getraut da no…	I: Ja, genau. Fandest du sonst die App oder wie bist du mit der Bedienung der App zurechtgekommen? P41: Also wie gesagt, bis auf das, was ich vielleicht übersehen habe, mit diesen Zwischenschritten und vielleicht die Pausentaste. Bin ich da denke ich sehr gut mit zurecht gekommen. 11_PG_Aufnahme_TN41: 64 - 65 (0) I: Das heißt es war so, die Funktionen waren da, wo du sie vermutet hast. Ähm. P41: …	wie würdest du die Benutzungsfreundlichkeit der App bewerten? P40: Gut. Gut, was, ich weiß nicht, was ich mehr sagen kann. Gut ist es.Verständlich. 12_PG_Transkript_TN40: 137 - 138 (0) Und darüber hinaus, also neben den Übungen kannst du ja noch einstellen also Equipment und auch die Bewegungen, die du durchführen kannst, also die Beeinträchtigung oder körperliche Funktion kannst du ja // auch au…	Wie bist du sonst mit der Benutzung der App klar gekommen? Also Stichwort Nutzungsfreundlichkeit? P210: So ganz einfach. Also fand ich jetzt. Super einfach. Ich überleg gerade noch mal, aber ich wollte mal mogeln dann ja und wollte dann alte Workouts machen. Das ging nicht, das hat die voll geblickt. Nein, also deswegen. Nee, so keine / Hatte ich jetzt keine Probleme. 14_PG_Transkript_TN210: 76 -…	Habt dir sonst noch, also einfach vielleicht mal ein bisschen tiefer reingehend, die Bedienungsfreundlichkeit der App gefallen? Oder auch wie/ konntest du sie intuitiv bedienen soweit? P212: Ähm. Also intuitiv war, ja, also ich sage mal so die Übungen morgens zu starten und zu gucken, wo stehe ich und so was, das war problemlos, wo ich ein bisschen gekämpft hatte, also es war eigentlich alles zie…
Adherence and motivation
Adherence	Wie regelmäßig so im Schnitt hast du mit der App trainiert? #00:25:49-5# P12: Ja, dreimal die Woche immer. Da war mein fester Tag. Immer montags, mittwochs und sonntags. Das sind die drei Tage. Wobei, sonntags sind tatsächlich / ach, ne Samstag war das. Sonntag heißt ja Tischtennis. Also Montag, Mittwoch, Samstag. #00:26:05-1# 01_PG_Transkript_TN12: 255 - 256 (0)	wie regelmäßig hast du mit der App trainiert? P06: Ich hab versucht die drei Workouts pro Woche zu absolvieren, aber jetzt nicht immer im selben Muster. Ich habe einfach nur die Woche und jetzt 'okay, hast du schon zwei Mal die Woche'. Das, dass es halt so ein bisschen passt oder so. Ich habe das eben mit meinem Physiotherapie Termin so koordiniert und habe eben ein Teil Workout oft in der Physio…	I: Okay. Ja, gut, das ist gut. Wie regelmäßig hast du die App über die sechs Wochen / also, wir haben schon gehört, am Anfang gab es technische Probleme, zum Schluss gab es technische Probleme. P035: Ja, im Prinzip alle zwei Tage. Müsste ich / muss man jetzt auch noch mal in den Dingen da gucken, was ich da ausgefüllt habe. Aber im Prinzip alle zwei Tage. 03_PG_Transkript_TN35: 167 - 168 (0)	I: Wie regelmäßig hast du trainiert? P23: Ich habe eigentlich versucht, 2 bis 3 Mal pro Woche zu trainieren. 04_PG_Transkript_TN23: 99 - 100 (0)	Wie regelmäßig hast du mit der App trainiert? P36: Ich habe versucht dreimal die Woche. I: Das hat ganz gut funktioniert? P36: Genau. 05_PG_Transkript_TN36: 197 - 200 (0)	So, aber dann habe ich mir eben Übungen selber rausgesucht, also was ich tatsächlich gemacht habe, ich habe mir die Übungen alle durchgeguckt und habe dann auch ein paarmal einfach das gemacht, wozu ich Lust hatte. So, das kannst du ja auch. Dann // also diese technischen Sachen //. I: Also die Sperrung von Übungen meinst du? P25: Genau. Also dass ich einfach mir selber welche zusammengestellt ha…		ich bin mir nicht sicher, ob wenn man im Nachhinein die Tage geöffnet hat, ob dann die gleichen Übungen angezeigt wurden wie die, die man schon gemacht hatte an dem Tag oder ob das dann neu wieder randomisiert zusammengemischt wurde. Weil ich musste halt das Aktivitätsprotokoll nachträglich noch ein bisschen was nachtragen. Wenn ich dann mal keine Zeit hatte, ne, das dann, halt, so das zu führen,…	mein wichtigstes waren jetzt eigentlich eher die Dehnung und Dehnübungen. Und es ist halt eher so, dass ich mir jetzt die Übungen rausgepickt habe, die für mich praktisch sind, die ich morgens schnell erledigen kann, bevor ich zur Arbeit gehe. Und meine Sportpalette drumherum versuche ich halt anders wie zu erweitern. 15_PG_Transkript_TN201: 43 - 43 (0) I: Ja. Okay. Ähm. Wie regelmäßig hast du es…	Ich habe versucht, so zwei oder dreimal in der Woche das Training zu mache. 16_PG_Transkript_TN207: 76 - 76 (0)	TN15: Was mir nicht so gut gefallen hat bzw. wo ich mich bei schwer tue. Das sind dann so diese kompletten Positionswechsel. Raus aus dem Rollstuhl auf den Boden ohne Hilfsperson etc. dann schwierig oder nicht machbar. Oder wenn man dann sagt okay, du kannst diese Übung dann auch einfach, leg dich ins Bett, was wieder gehen würde, aber der Ablauf dahin ist mehr zeitintensiv als die schlüssige Tra…	Wie häufig oder wie regelmäßig hast du damit trainiert? P200: Also, ich habe es versucht, mindestens dreimal in der Woche, ähm, zu machen. Ähm, manchmal war es öfters. Ähm. Und, ähm, ja. Also dreimal mindestens in der Woche. 13_PG_Transkript_TN200: 7 - 8 (0)			Aber kannst du ungefähr abschätzen, wie regelmäßig du mit der App über die letzten sechs Wochen trainiert hast? #‑9# P41: Also in den Zeiten, wo ich es konnte, habe ich es denke ich mindestens zweimal die Woche nach Möglichkeit drei mal oder vier Mal, ja. 11_PG_Aufnahme_TN41: 143 - 144 (0)	Wie regelmäßig hast du trainiert über die sechs Wochen? Also du hast eben schon gesagt, zum Schluss eher weniger, was weiß ich / P40: Mir ist pro Woche eins Maximum bis zweimal so das Training ausgefallen. I: Okay. Ja. Hast du das / P40: Ich habe mich grundsätzlich bemüht, jeden Tag zu trainieren. Die 40 Minuten zu machen. I: Hm. P40: Äh, manche. Wie mit dem Hoppeln oder mit dem Sprinten nach vor…
Motivation	I: Was hat dich zum Training motiviert? #00:26:08-7# P12: Ja, was hat mich dazu motiviert. Ich habe die App da gehabt und dann mach das mal. Ja, es hat mich einfach interessiert, das Ding mal zu probieren. #00:26:19-6# 01_PG_Transkript_TN12: 257 - 258 (0)	In erster Linie das, das eben alles in eine App hineingepackt wird, weil man kann sich natürlich irgendwelche Videos anschauen und Oberkörpertraining und dies und jenes. Also weiß ich nicht, es gibt ja bei YouTube auch viele Möglichkeiten, aber das es eben in der App ist. Ich fand es irgendwie auch sehr motivierend so was zu haben und zu sagen 'okay, dann starte ich jetzt mal mein Training'. 02_P…	Also hätte man an dem Training selbst auch nichts ändern können, // damit es dir mehr Spaß macht, sondern es lag einfach daran, du machst lieber mit anderen Menschen oder Trainern zusammen? // P035: // Nein, nein. Genau. // Weiß ich nicht. Wenn du positiv die (unv., undeutliche Aussprache), dann kommt ein Tusch oder was weiß ich, ein Konfettiregen auf dem Handy oder / I: Der kommt tatsächlich, we…	Ich habe auch fast, also eigentlich gar nichts anderes gemacht tatsächlich außer der App. Es lag jetzt an der Jahreszeit. Das war jetzt Januar bis März und JETZT kommt der Frühling. Jetzt hole ich mein Rolli Bike raus und werde sicherlich auch draußen viel mehr machen. Aber es war eigentlich eine Zeit, wo es auch für mich schön war, eben diese App nutzen zu können. Also wo ich auch früher schon i…	Manchmal hat mal ja so den inneren Schweinehund. Und da hast du es vorgegeben und dann sagst du 'okay ziehe ich durch'. Wenn du jetzt vielleicht selber noch entscheiden könntest, kannst du auch sagen 'ach ne, machst du morgen'. Nein, ist okay so.. 05_PG_Transkript_TN36: 110 - 110 (0) P36: Na, du bist schon gezwungen, das du was machen musst. Ich mache sonst zwar auch viel. Also ich gehe immer zur…	Gab es etwas Bestimmtes, was dich zum Training motiviert hat? P25: (...) Kann ich auch nicht sagen. Also ich bin da eh / Ich war vorher schon nicht unmotiviert was zu machen. Ich war jetzt einfach froh, dass ich die App hatte, damit ich das, damit ich eine Möglichkeit habe, den Oberkörper zu stärken. Ja. 06_PG_Transkript_TN25: 160 - 161 (0)	Also es ist halt motivierend, wenn Britta da noch mit einem mit trainiert. Wenn ich trainiere, dann nicht, aber das ist natürlich / man will das ja auch so sehen, also wie man diese Übungen ausführen kann. 07_PG_Transkript_TN14: 22 - 22 (0) P14: Ich habe bemerkt, dass ich /ich hatte seit langem habe ich Schulternschmerzen und diese Schulterübungen haben mir wirklich sehr, sehr gut getan. Ich habe…	P38: Ja, und gerade für auf regelmäßiger Basis / Fitness, also, Fitnesssport ist echt nicht mein Ding. Hab ich halt weder Spaß dran noch wirklich Motivation und so. I: Kann ich gut verstehen. P38: Und da war das dann so jo okay. Halbe Stunde ist absehbar und ist nicht so mega anstrengend. Und dann zieht man das eben durch und dann ist gut. 09_PG_Transkript_TN38: 41 - 43 (0)	P201: Genau. Die Freude wieder mitgebracht, I: Ach schön. P201: Die Sachen zu machen. 15_PG_Transkript_TN201: 91 - 93 (0) I: Ja, alles klar. Ähm, was hat dich zum/ oder hat dich was zum Training motiviert? Außer ‚ich mache jetzt in dieser Studie mit und ich muss irgendwie so ein bisschen‘? P201: Hm. Am Anfang war es ganz klar die Neugier. Ja. Und ja, ansonsten war es halt so, dass ich halt sozusa…				P206: Und wahrscheinlich ist dann auch das Zuhause noch mal zu machen, höher, ja wenn ich weiß, okay, das habe ich jetzt mit meinem Therapeuten zusammen ausgewählt und er guckt ja vielleicht das nächste Mal auch noch drauf, was ich denn da gemacht habe, wie ich mich gefühlt habe. Ja, und wenn ich dann herkomme und sagt na ja, ich habe jetzt ja gar nix gemacht. Ich kann ja immer behaupten, ja ich …	Und was ich halt schön fand, weil sonst mache ich eben so meine eigenen Sachen, mache Spaziergänge oder ich versuche mich so zu bewegen. Aber hier wurde man halt so motiviert, weil es ist ja oft auch so, wenn man irgendwie im eigenen Trott ist, dann denkt man subjektiv zwar, dass man GANZ, ganz viel gemacht hat am Tag, aber im Grunde kommt dann dieses oder jenes dazwischen und funktioniert nicht.…			Ich hätte sonst kein Workout gemacht. Natürlich hat sie mir geholfen. Ja, durch den Testmodus, dass ich ja auch die Verpflichtung hatte. Ich muss es machen. Ja, weil ich dass es, weil ich da ja teilnehme. Doch das hat mir natürlich geholfen. Ich hätte sonst gar nichts gemacht. 14_PG_Transkript_TN210: 107 - 107 (0)	Eigentlich war meine Erwartung eher oder es war eher so, dass ich gesagt habe "Cool", also ich, ich habe, weil ich hatte das nämlich / Man weiß ja auch von meinen Kindern weiß ich hier Fitnessapps gibt es entsprechend wie Sand am Meer und habe vorher auch schon gedacht, ich würde gerne wieder Sport ein bisschen mehr machen, war aber nicht so richtig wie das immer ist. Und ich habe eher gedacht "H…
Barriers	I: Hast du sonst irgendwelche Barrieren wahrgenommen? Was dich ... vom Training vielleicht abgehalten hätte? #00:26:29-9# P12: Ja, gut. Es gibt schon mal so Tage, da muss ich ein bisschen schieben einen Tag mal, da muss ich einfach auf Sonntag gehen, weil da kriegt man plötzlich Besuch. Den kann man auch schlecht rausschmeißen, wenn man sich nur alle paar Jahre mal sieht. Ist ja auch doof, ne. Ei…	Also gerade jetzt, weil da ja nun dieser Skiurlaub dazwischen war. Da gab es auch Tage, wo ich einfach vom Skifahren doch recht platt war. Und das ist mir dann schon / am Anfang dachte ich, 'wir fahren ja dann in den Urlaub, mal sehen'. Aus der Erfahrung der letzten Skiurlaube, 'wie schaffe ich das in dieser Woche, das irgendwie einzubauen?' Aber ja, es hat eigentlich gut geklappt, aber es war je…	Was natürlich auch schwierig ist, gerade bei so einer App, den, wie soll man sagen, inneren Schweinehund zu überwinden. Das jetzt wirklich drei Mal zu machen, 'ach ne nochmal mach ich nicht. Komm ist gut'. Also da ist immer eine persönliche Anleitung besser wenn ich irgendwo hingehe. 03_PG_Transkript_TN35: 118 - 118 (0) Wie gesagt, war zu langweilig, oder ich weiß es nicht. Also ich mach nicht so…	Ich hatte diese eine Phase, wo ich krank war, wo ich fast zwei Wochen nicht trainiert habe. Und dann habe ich noch eine Phase gehabt, da habe ich AUCH nicht trainiert oder weniger trainiert habe. Wann war das denn? (...) Hier in diesem Zeitraum Ende Februar, Anfang März. Da war ein Todesfall bei uns in der Familie. Ein Onkel von mir ist gestorben. Ja, dann hatte ich noch ein Zahnproblem und es wa…	Gibt es etwas, was dich gehindert hat Mal oder? P36: Ja, das es nicht gelaufen ist. Das war das Einzige. I: Das es nicht gelaufen ist, ja gut. Aber ansonsten nicht? P36: Ne. 05_PG_Transkript_TN36: 203 - 206 (0)	I: Schön. Was hat dich eh vielleicht am Training gehindert. P25: Jetzt gerade? Also das war jetzt wirklich nur diese Woche, musste ich mehr arbeiten. Dann habe ich es schon gemerkt. Dann hatte ich einfach auch am Tag keine Zeit mehr und abends mache ich es tatsächlich nicht. Also das ist jetzt so was, ich habe es abends nicht gemacht. 06_PG_Transkript_TN25: 162 - 163 (0)	I: Cool, ähm, oder umgekehrt, was dich daran gehindert hätte oder hat? P14: Wenn dann Spastiken. Das ist mein größtes Problem. 07_PG_Transkript_TN14: 158 - 159 (0)	m Urlaub war es dann halt die Tage vor und die Tage nach dem Skifahren. Ja, wenn es halt mit Skifahren zusammen war, dann halt, da hatte ich dann weder die Zeit noch die Muße dazu. Und eine Woche ist rausgefallen wegen Krankheit halt. 09_PG_Transkript_TN38: 159 - 159 (0)	im Winter werde ich das auch wieder mehr nutzen, jetzt im Sommer. Ich habe halt ein, ja, blöd gesagt, ein schönes Handbike mit dem ich halt so meine 60, 50-60 Kilometer am Tag mal fahren kann. 15_PG_Transkript_TN201: 47 - 47 (0) P201: Das mache ich halt. Zwei-, ein-, zweimal die Woche. Und das ist dann halt sozusagen, zusätzlich zu den drei Mal Physiotherapie, ist es dann halt sozusagen meine spo…		Gab es sonst weitere Faktoren, die dich vom Training damit abgehalten haben? TN15: Einfach nein, nicht, das war nur die, quasi diese Geschichte von diesem doofen Virus und die Nachwehen. Ansonsten war es eigentlich nichts. Gut, letzte Woche hatte ich viel Programm wegen zu Hause, Baustelle etc. wo ich dann zu den Leuten oder man kann es denen eben schlecht erklären zu sagen macht ihr mal hier wei…		Du hast eben schon einmal gesagt, du bist nicht ganz so häufig dazu gekommen, weil du auch häufig Therapie hast. P206: Genau, weil ich Therapie habe. 17_PG_Transkipt_TN206: 1 - 2 (0) Also prinzipiell ist es bei mir halt auch schon so, dass ich jetzt nicht unbedingt der Indoorsportler bin. Also das, das kenne ich schon von mir selber auch. Und wenn, dann muss ich es irgendwie immer, sage ich mal, …		ich hatte die ganze Zeit oder die ganze Zeit ist vielleicht übertrieben, aber fast die ganze Zeit gesundheitliche Probleme. In der Form, dass ich Verstopfung hatte, Harnwegsinfekt und noch so ein paar andere Kleinigkeiten. Und deshalb habe ich auch ungefähr eine Woche über Ostern nichts gemacht. 11_PG_Aufnahme_TN41: 26 - 26 (0)
Perceived safety	Zum Thema Sicherheit beim Training. Also, hast du dich beim Training sicher mit der App gefühlt? #00:18:25-2# P12: Ja, also für mich war das jetzt kein Problem. Allerdings wer nicht kippeln kann oder da unsicher ist, hat ein Problem, ne. #00:18:30-2# I: Aber für dich hat es so / #00:18:32-9# P12: Bei mir ist das überhaupt kein Problem. #00:18:34-8# I: Okay, wunderbar. Hast du dich wohlgefühlt dam…	P06: Ja, wie gesagt diese Wheelchair Sachen, da habe ich mir, die hatte ich öfters dabei und wenn sie aber mir zu tricky waren, also da gibt es ja imme diese Stabilisationssache, wo man WEIT an die Grenze gehen sollte, das habe ich dann meist mit meiner Physiotherapeutin gemacht. Einfach für den Kopf. Damit sie eben hinten ist. Also um jetzt da nicht umzukippen oder so, aber ja, das ist aber was,…	Ich wollte noch wissen, ob du dich beim Training sicher gefühlt hast? P035: Ja, wie gesagt, es gab keine Unsicherheiten. 03_PG_Transkript_TN35: 159 - 160 (0) Sicherheitsthema fällt dir da noch zu irgendwas ein? P035: Es gab nichts was Sicherheit beeinträchtigt. 03_PG_Transkript_TN35: 163 - 164 (0) Was auch in dem Video auch drinnen erklärt war, wurde diese Koordinationsübungen hier mit dem Rollst…	Hast du dich beim Training sicher gefühlt? P23: Ja, also ohne Ausnahme. I: Okay, prima. Hast du in der Zeit dich, in Bezug auf die App, irgendwie an Therapeut*innen oder die Hilfe von Therapeut*innen oder Ärzt*innen oder irgendwas geholt? P23: Nein. 04_PG_Transkript_TN23: 93 - 96 (0)	Hast du dich dabei sicher gefühlt? Bei den Mobilitätsübungen? P36: Eigentlich ja. I: Eigentlich? P36: Das Einzige ist, wenn man Übungen macht, die über Kopf sind, weil man im Rollstuhl relativ schnell kippt, durch die Wendigkeit. Aber das mache ich ja dann / wenn ich jetzt z.B. mit dem Theraband über Kopf arbeiten muss, dann stelle ich mich direkt an der Wand dran. I: Perfekt. P36: Also das habe …	Ähm, hast du dich beim Training sicher gefühlt? P25: Ja. I: Oder gab es Momente, wo du dachtest so "uhuu". P25: Ich hab mich anfangs nicht getraut, da RUNTER ne, aber ich hab es dann tatsächlich hingekriegt. Und auch dann // (unv., Sprecherüberlappung) //. I: // Die Burpees // P25: Ja, ich habe da die Übung im Rollstuhl habe ich weggelassen, weil ich mich dabei, ich habe es dann mal ausprobiert. …	da musste ich 12 Burpees machen und zwar 30 mal Dips vom Rollstuhl und das drei Runden lang und das hat DANN, also schon in der ersten Runde, so ein bisschen am Handballen wehgetan. Ich musste das hintereinander machen und dann habe ich mir auch sofort schon Handschuhe angezogen. Also wenn man so Stützübungen macht, braucht man auf jeden Fall Rollstuhlhandschuhe. Also es gibt ja diese Handschuhe …	Hast du dich während des Trainings sicher gefühlt? P38: Ja, 09_PG_Transkript_TN38: 108 - 109 (0)	Ähm, hast du dich während des Trainings sicher gefühlt? P201: Ja, das auf jeden Fall. 15_PG_Transkript_TN201: 98 - 99 (0) I: Okay. Bis du mal auf Physiotherapeuten, Sporttherapeuten oder Ärzte oder so zugegangen? Hast du es mal vielleicht gezeigt oder nachgefragt wie eine/ wie genau du die Übungen machen sollst, die da irgendwie //Hilfe (unv., Sprecherüberlappung)// P201: //Nein, habe ich.// Habe…	Hast du dich während des Trainings sicher gefühlt? P207: (…) Ich fühle mich recht selten unsicher. Von dem her. Ähm. Ja. 16_PG_Transkript_TN207: 115 - 116 (0) I: Gut. Ähm, also du hast dementsprechend/ Oder hast du im Rahmen des Trainings mal, weiß nicht, Therapeutinnen oder Therapeuten gefragt ‚Guck mal, wie geht die Übung?‘, zum Beispiel, oder ‚kannst du mal schauen, ob ich das richtig mache?‘ …	Hast du dich bei der Ausführung der / oder beim Training mit der App sicher gefühlt? TN15: (...) Inwieweit sicher? I: Ähm. Insofern sicher, dass du lieber eine Sicherung durch eine andere Person noch gehabt hättest? Oder wie würdest du sicher definieren, was ist das erste, was dir dazu einfällt? TN15: Sagen wir so: Die Bewegungsabläufe wurden ja dann einmal von einem tiefen Querschnitt, einmal vo…	hast du dich während des Trainings sicher gefühlt? P200: Ja, Ja. Also, ähm, ich bin sicher im Rollstuhl und von daher, die Übungen, ich weiß, was ich kann. Ich bin jetzt 30 Jahre im Rollstuhl. Wenn ich weiß, ähm, wenn ich hinten überkippen sollte, weiß ich, was zu tun ist. Und ja. 13_PG_Transkript_TN200: 63 - 64 (0)	Hast du dich während des Trainings soweit sicher gefühlt? P206: Ja, eigentlich schon. Ja, ja. I: Mit den Übungen? P206: Ich kann es ja auch selber steuern. Ich kann ja / Also ich gehe da ja dann auch kein Risiko ein. Ja, genau. Aber ich habe jetzt nie irgendwie das Gefühl gehabt, aber hoppla, das ist jetzt was, wo ich was weiß ich. Gut, ich habe jetzt, wenn ich aus dem Rollstuhl raus war, habe ic…	Hast du dich sicher gefühlt beim Training? P39: Ja. I: Ja? So weit nicht gedacht / P39: Allein schon, weil es war ja jetzt kein großartiges Geturne dabei. 08_PG_Aufnahme_TN39: 93 - 96 (0) I: Ja, hast du auch keine Hilfe gesucht mal zu irgendwem oder hilfesuchend sich an Physios oder so halt mal gewandt? Sondern auch nur so/ P39: Ich hatte mich bei ihm ein paarmal, dass ich gesagt habe "ja, also b…	Dann habe ich die App auch einfach genutzt und habe so ein paar Übungen meiner Physiotherapeutin gezeigt. So nach dem Motto ‚Mach ich das richtig? Oder wie sollte man das richtig machen?‘ (...) Weil dadurch, dass das zu Hause war, konnte man ja jeden ansprechen, jeden fragen. 11_PG_Aufnahme_TN41: 36 - 36 (0) Hast du dich während des Trainings sicher gefühlt? P41: Ja. Ja. Ich bin einmal runtergeru…	Hast du dich beim Training sicher gefühlt? P40: Ja. (...) Das war eigentlich nie ein Problem, dass ich unsicher war. 12_PG_Transkript_TN40: 57 - 58 (0)	I: Hast du dich während des Trainings soweit sicher gefühlt? P210: Ja. Absolut. Ja, es gab eine Übung mit dem Kippen. Die fand ich relativ anspruchsvoll, auch wenn ich gerade gelästert habe über V-P attern. Aber das war diese Übung, die fand ich gar nicht so ohne, wo du halt quasi im gekippten Zustand hoch und runter gehst. I: High to Low Wheely. P210: Genau und da habe ich dann auch gedacht, "So…	I: Hast du dich beim Training sicher gefühlt? P212: (...) Ja. Ja. In welcher Hinsicht hätte ich mich / also, sagen wir mal so, ich habe mich sicher gefühlt, ähm, weil ich solche Sachen wie antippen und so was, weil ich das alles konnte. Ähm, es gab eine Übung, wo man dann so Ankippen hätte müssen und dann hoch und runter noch mal irgendwie gehen müssen im angekippten / Und die habe ich dann wegge…
Other suggestions for Improvement		Also ich habe auch / also ich war ja / es geht ja nur, wenn man online ist, glaube ich? I: Ja, weil es dann aus dem (unv., Sprecherüberlappung). P06: Also wenn das möglich wäre das auch dass // man es auch so offline // machen könnte, das denke ich, wäre auch noch ein Gewinn. I: // Das man das offline // P06: Oder wenn man zumindest z.B. für sich / also wenn man online ist, dass man sich das dann…		I: Ja. (Lachen) Gibt es irgendetwas, was du anders machen würdest oder wünschen würdest dafür? P23: Ja, ich habe manchmal gedacht, vielleicht wäre Musik auch ganz schön dabei. Aber da kann ich mir natürlich auch vorstellen, dass es schwierig ist, das dann für alle Nutzer so zu machen, dass es klappt. I: Vielleicht kann man Musik integrieren. Manche Apps haben ja auch, dass man, das sie dann auf d…	I: Gibt es grundsätzlich Funktionen, die du dir für die App noch wünschen würdest? P36: Ne, das habe ich ja vorhin gesagt mit dem spiegeln, das war das. Und das ist / wie gesagt, wird wahrscheinlich doch am Handy liegen und ansonsten ne.. I: Weil manche Apps, die bieten ja irgendwie alles an. Es gibt auch eine App in der Entwicklung, also da habe ich bisher nur eine Studie zu gelesen /. P36: Mein…	Was für mich weggelassen werden könnte, ich habe ihn einfach ausgemacht, war der Ton. Den habe ich komplett ausgemacht. Da war ja immer so, dass die Zeit runter oder das brauche ich dann nicht. Habe ich ausgemacht, aber ist ja auch egal, kann man ja ausmachen. 06_PG_Transkript_TN25: 63 - 63 (0) I: Gibt es sonst Funktionen, die du jetzt vermisst hast? P25: (...) Hm, ne. Also ich habe mir das dann …	Gibt es Funktionen, die du vermisst hast? P14: Ähm, also ich halt nicht so. Also vielleicht, keine Ahnung. Also man hat ja auch oben gesehen, an welchem Tag man was gemacht hat. Das war auch immer so schön, wenn man diese grünen Pfeil gesehen hat. Und ich habe für mich selber gemerkt, dass ich montags trainiere. Ich habe immer jeden Montag die App benutzt. Das fande ich aber auch so, so ein bissc…	Da weiß ich nicht, ob es vielleicht eine Überlegung wäre, dass man bei der App, dass / eine Möglichkeit hat, Übungen auszuwählen oder vielleicht mit seinem Physio einzusetzen. Dass ihr hingeht und dann eure Übungen kategorisiert, sozusagen. Für ähm / ja, die App schlägt dann halt/ hat, dann halt/ okay, heute ist irgendwie Krafttraining oder ein HIT-Training dran und wir wollen die und die und die…	I: Wenn du da mehr nach Inspiration suchst. Gibt es denn weitere Funktionen, die du gerne noch hättest? Irgendwelche Features? Was sollte die App können? Wünsch dir was, ist das jetzt. P201: Oh, jetzt muss ich grad überlegen. Ähm. Hm. Hm. Hm. (...) Keine Ahnung. Ähm, irgendwie einen Modus, wo ich mir vielleicht meine Übungen selber zusammenstellen kann. Die Trainingsabläufe und die dann halt auf …	gibt es noch bestimmte Funktionen, die du vermisst hast, oder, also so was wie ‚Es wäre schön, wenn die App XY könnte‘. So ein bisschen. Wünsch dir was. Bau dir deine eigene App. P207: Nein, tatsächlich nicht. Wenn mir etwas fehlen würde, was ich jetzt auf dem Markt nicht finden würde, wäre selber eine App mache, auch durchaus denkbar, aber/ Hab ich noch nie gehabt, dass ich jetzt sagen muss, das…	TN15: Und da war so ein Gedanke, den ich vorhin schon mal geäußert habe. Es wäre schön, wenn diese App auch offline funktioniert. Dass man sich zum Beispiel vor einem Urlaub 14 Tage runterladen kann, kann die bestücken und kann sie dann im Prinzip wieder hochladen, wenn man irgendwo vernünftiges Internet hat. Ja, das war auch so zu Beginn der Trainingsphase mein Problem. Da wo ich in Gummersbach …	Ich habe sogar das auf Reisen mitgenommen. Ich reise relativ viel. Ich war da auf einem Schiff. Ähm, zum Teil, ähm, mit und ohne WLAN. Da, ähm, das kommt aber nachher noch, wäre es eventuell schön, wenn man eine Download- oder eine offline Möglichkeit hätte. Ähm, dass man für ein paar Tage oder Wochen, ähm, die Übung offline machen könnte. Und die Ergebnisse dann, wenn man wieder wieder WLAN hat,…	Und was ich jetzt, sage ich mal, weil wir grad noch so das Stichwort Therapie haben, wenn man das, sage ich mal, diese App sage ich mal auch mit in die Therapie einbinden könnte. Also wenn jetzt jemand / das ist ja jetzt egal ob der jetzt Fußgänger ist oder Rollstuhlfahrer oder wie auch immer. Genau dass es, weil man kriegt ja oft von Therapeuten dann, was weiß ich, man hat jetzt irgendwas und da…	Ähm, gibt es bestimmte Features, die du dir noch vorstellen / also weitere Funktionen, die du dir vorstellen könntest? (...) Es wäre toll, wenn die App noch // XY könnte? // P39: // noch mehr mit mir reden würde // Also das fand ich tatsächlich, also da / Man fühlt sich wahrgenommen und das finde ich, fand ich schön 08_PG_Aufnahme_TN39: 180 - 181 (0) Aber sonst irgendwelche Funktionen, die du ver…	I: Okay, das freut mich. Achso, noch mal zu den Funktionen. Gibt es sonst noch irgendwas, was dir einfällt, was du gerne noch mit integriert gehabt hättest? (...) Vielleicht hätte etwas gefehlt? #‑5# P41: Nein, also wie gesagt. Außer, dass ich gerne immer so eine Stange hätte zum Hochziehen. (...) Fällt mir jetzt auf anhieb nicht ein. #‑5# 11_PG_Aufnahme_TN41: 159 - 160 (0)	I: Gibt es noch Funktionen, die du vermisst hast an der App? P40: Ich würde gerne so beim angezogenen bremsen anheben. Einfach Hände auf Räder und einfach den Po heben. Komplett. Entweder mit dem Körper nach vorne, so nach oben gestreckt oder ich könnte bei angezogenen Bremsen mich vorne an den Rahmen mit den Händen halten und nur auf den Knie gelegt den Po heben. Immer wieder. Das wären / Das si…	Und das ist, was mir echt gefehlt hat. Das war das war so eine Zeitkomponente. Das war unheimlich lang und es war selbst in der Testphase jetzt gar nicht so ohne das unterzubringen. Und ich weiß nicht, ob du meine Daten dir angeschaut hast, aber ich habe das am Anfang halt gemacht und habe dann irgendwie gemerkt Moment mal, ich brauche dafür einfach eine Stunde und das ist zu lang. Das schaffe ic…	Aufgefallen als erstes ist mir dann die Stimme. Da habe ich gedacht, das ist ja Toten motivierend, "Und jetzt Ach, die und die. Und jetzt, fünf die." Und ich so / Wenn man es professionell macht, vielleicht dann so, "und jetzt die dritte Runde und die schaffen wir!" oder irgendwie so was. Oder man macht verschiedene Sprüche, die man dann zufallsmäßig steuert. Aber die Stimme war eins der ersten, …
